# Supplementary material for: The Appeal of Ethnobotanical Folklore Records: Medicinal Plant Use in Setomaa, Räpina and Vastseliina Parishes, Estonia (1888–1996)
Source: Plants (Basel). 2022 Oct 13;11(20):2698. doi: 10.3390/plants11202698 (PMC9611039; doi:10.3390/plants11202698)
Supplement: Supplementary file 1 [file plants-11-02698-s001.zip]

Archive with 1 entries (1 files):
- plants-1948823-supplementary.xlsx
