# Supplementary material for: The Appeal of Ethnobotanical Folklore Records: Medicinal Plant Use in Setomaa, Räpina and Vastseliina Parishes, Estonia (1888–1996)
Source: Plants (Basel). 2022 Oct 13;11(20):2698. doi: 10.3390/plants11202698 (PMC9611039; doi:10.3390/plants11202698)
Supplement: Supplementary file 1 [file plants-11-02698-s001.zip › plants-1948823-supplementary.xlsx]

## Sheet: Sheet1
	Päis		Tekst	Rahvapärane nimi	Latin name	Latin name 2	Latin name 3	Family	Etic cat shortlist	Etic category	emic disease	Haigusemärksõna(d)		Kogu	grupp	Kihelkond	Informant		Aasta
Vilbaste	Vilbaste, TN 5, 16 (3) < Räpina khk., Räpina v. - Gustav Vilbaste < A. Havakats, Tartu Poeglastegümnaasiumi õpilane (1934) Sisestas Maire Heimola 2009, kontrollis Raivo Kalle 2009, redigeeris Tuul Sepp 2010		Mentha viridis - tee kõhuhaiguste vastu.	Rohemünt	Mentha spicata L.	Mentha	Mentha spicata	Lamiaceae	Digestive	Digestive	stomach disease	Kõhuhaigused	Vilbaste	Vilbaste, TN 5, 16 (3)	Võro	Räpina	Gustav Vilbaste	middle	1934
ERA	ERA II 252, 295 (34) < Setu, Satserinna v., Säpina k. - Enn Sõrmus < Stepanida Ind, s. 1864 (1938/9) Sisestas USN, kontrollis Eva-Kait Kärblane 2007, redigeeris Luule Krikmann 2007, parandas Eva-Kait Kärblane 2007		Kidsi jaost ommava üte palohaina, väiga paksa lehtega, ko võtat, sis kõik muudkui kidsises õnnõ. Nuu palohaina köüdetäse haigõlõ kotusõlõ pääle.	palohain	?	?	?	?	Culture bound disease	Culture bound disease	kidi	Kidi	ERA	ERA II 252, 295 (34)	Seto	Setomaa	Enn Sõrmus	middle	1938/9
Vilbaste	Vilbaste, TN 7, 176 (16) < Setumaa, Satserinna v., Sestniki k. - J. Haring end. Hanson < Nikolai Puusaar, Värska algkooli VI klassi õpilane (1930) Sisestas Tiina Tamme 2009, kontrollis Raivo Kalle 2009, redigeeris Tuul Sarv 2009		Kandrohu tee - Kandrohu teed, mis umbses keedunõus keedetud, tarvitab rahvas mao- ja maksahädade vastu, samuti hämarroidide ja kuupuhastuste korratuste puhul.	kandrohi	?	?	?	?	Digestive	Digestive	gastric disease	Maohaigus	Vilbaste	Vilbaste, TN 7, 176 (16)	Seto	Setomaa	J. Haring end. Hanson	middle	1930
Vilbaste	Vilbaste, TN 7, 176 (16) < Setumaa, Satserinna v., Sestniki k. - J. Haring end. Hanson < Nikolai Puusaar, Värska algkooli VI klassi õpilane (1930) Sisestas Tiina Tamme 2009, kontrollis Raivo Kalle 2009, redigeeris Tuul Sarv 2009		Kandrohu tee - Kandrohu teed, mis umbses keedunõus keedetud, tarvitab rahvas mao- ja maksahädade vastu, samuti hämarroidide ja kuupuhastuste korratuste puhul.	kandrohi	?	?	?	?	Digestive	Digestive	liver disease	Maksahaigused	Vilbaste	Vilbaste, TN 7, 176 (16)	Seto	Setomaa	J. Haring end. Hanson	middle	1930
Vilbaste	Vilbaste, TN 7, 203 (16) < Setumaa, Järvesuu v., Slobotka k. - J. Haring end. Hanson < Anastasia Hõbejärv, Värska algkooli V klassi õpilane (1929) Sisestas Tiina Tamme 2009, kontrollis Raivo Kalle 2009, redigeeris Tuul Sarv 2009		Tõrvaõied ja -varred on hambarohi.	tõrvaõied	?	?	?	?	Digestive	Digestive	tooth diseases	Hambahaigused	Vilbaste	Vilbaste, TN 7, 203 (16)	Seto	Setomaa	J. Haring end. Hanson	middle	1929
Vilbaste	Vilbaste, TN 7, 176 (16) < Setumaa, Satserinna v., Sestniki k. - J. Haring end. Hanson < Nikolai Puusaar, Värska algkooli VI klassi õpilane (1930) Sisestas Tiina Tamme 2009, kontrollis Raivo Kalle 2009, redigeeris Tuul Sarv 2009		Kandrohu tee - Kandrohu teed, mis umbses keedunõus keedetud, tarvitab rahvas mao- ja maksahädade vastu, samuti hämarroidide ja kuupuhastuste korratuste puhul.	kandrohi	?	?	?	?	OTHER	Female genital	problems with menstruation	Menstruatsioonihäired	Vilbaste	Vilbaste, TN 7, 176 (16)	Seto	Setomaa	J. Haring end. Hanson	middle	1930
RKM	RKM II 210, 183 (60b) < Räpina khk., Rasina v., Matsisaare k., Kagova t. - Mall Proodel < Ida Poska, 84 a (1966) Sisestas Ave Tupits 2000, kontrollis Eva-Kait Kärblane 2007, redigeeris Tuul Sarv 2008		Palderjan on kollatse häälmidega, verihaina ja valge kassikäpa ja ne omma kaik roho. Valge oliva valgevoolutse vasta ja punatse punatside vastu.	Valge kassikäpp	?	?	?	?	OTHER	Female genital	women diseases	Naistehaigused	RKM	RKM II 210, 183 (60b)	Võro	Räpina	Mall Proodel	late	1966
RKM	RKM II 364, 285 (2) < Vastseliina khk., Kliima k. - Kristi Salve < Meta Sarapuu, 70 a. (1981) Sisestas Salle Kajak 2008, kontrollis Salle Kajak 2008, redigeeris Tuul Sarv 2008		Imä ütel, et naistehaiguste jaoss om punatse ja valge lilli.	punatse lill	?	?	?	?	OTHER	Female genital	women diseases	Naistehaigused	RKM	RKM II 364, 285 (2)	Võro	Vastseliina	Kristi Salve	late	1981
RKM	RKM II 364, 285 (2) < Vastseliina khk., Kliima k. - Kristi Salve < Meta Sarapuu, 70 a. (1981) Sisestas Salle Kajak 2008, kontrollis Salle Kajak 2008, redigeeris Tuul Sarv 2008		Imä ütel, et naistehaiguste jaoss om punatse ja valge lilli.	valge lill	?	?	?	?	OTHER	Female genital	women diseases	Naistehaigused	RKM	RKM II 364, 285 (2)	Võro	Vastseliina	Kristi Salve	late	1981
Vilbaste	Vilbaste, TN 7, 225/6 (9) < Setumaa, Väike-Rõsna k. - J. Haring end. Hanson < Anna Und, Värska algkooli IV klassi õpilane (1930) Sisestas Tiina Tamme 2009, kontrollis Raivo Kalle 2009, redigeeris Tuul Sarv 2009		Pini pussu hainah. Kui on rinnad haiged, siis tehakse sellest teed ja rinnad paranevad ära.	Pinipussuhain	?	?	?	?	General	General	lung disease	Rinnahaigus	Vilbaste	Vilbaste, TN 7, 225/6 (9)	Seto	Setomaa	J. Haring end. Hanson	middle	1930
Vilbaste	Vilbaste, TN 7, 226 (11) < Setumaa, Väike-Rõsna k. - J. Haring end. Hanson < Anna Und, Värska algkooli IV klassi õpilane (1930) Sisestas Tiina Tamme 2009, kontrollis Raivo Kalle 2009, redigeeris Tuul Sarv 2009		Lepäkukud. Kui on rinnad haiged, siis keedetakse lepakukud ära ja juuakse selle teed.	lepakukud	?	?	?	?	General	General	lung disease	Rinnahaigus	Vilbaste	Vilbaste, TN 7, 226 (11)	Seto	Setomaa	J. Haring end. Hanson	middle	1930
Vilbaste	Vilbaste, TN 2, 658 (5) < Räpina khk. - Aune Vitsut < Aksel Tobrov, Räpina Gümnaasiumi II kl. õpilane (1930) Sisestas Urmas Poska 2009, kontrollis Raivo Kalle 2009, redigeeris Tuul Sarv 2009		Kui kardeti kolera külge hakkamist, siis joodi tõrvalehe teed.	Tõrvaleht	?	?	?	?	General	General	prophylactisc	Profülaktika	Vilbaste	Vilbaste, TN 2, 658 (5)	Võro	Räpina	Aune Vitsut	middle	1930
Vilbaste	Vilbaste, TN 7, 208 (13) < Räpina khk., Kahkva v., Suure-Veerksu k. - J. Haring end. Hanson < Johannes Hammelberg, Värska algkooli VI klassi õpilane (1930) Sisestas Tiina Tamme 2009, kontrollis Raivo Kalle 2009, redigeeris Tuul Sarv 2009		Nätselmehein - seesama [keedetakse ära ja tarvitatakse lendav, reumma, tiiskuse vastu].	Nätselmehein	?	?	?	?	General	General	stroke	Rabandus	Vilbaste	Vilbaste, TN 7, 208 (13)	Võro	Räpina	J. Haring end. Hanson	middle	1930
Vilbaste	Vilbaste, TN 7, 208 (13) < Räpina khk., Kahkva v., Suure-Veerksu k. - J. Haring end. Hanson < Johannes Hammelberg, Värska algkooli VI klassi õpilane (1930) Sisestas Tiina Tamme 2009, kontrollis Raivo Kalle 2009, redigeeris Tuul Sarv 2009		Nätselmehein - seesama [keedetakse ära ja tarvitatakse lendav, reumma, tiiskuse vastu].	Nätselmehein	?	?	?	?	General	General	tuberculosis	Tiisikus	Vilbaste	Vilbaste, TN 7, 208 (13)	Võro	Räpina	J. Haring end. Hanson	middle	1930
RKM	RKM II 210, 534 (5a) < Räpina khk., Meeksi v., Virvissaare k., Tamme t. - Mall Proodel < Aliide Padar, u. 75 a (1966) Sisestas Ave Tupits 2000, kontrollis Eva-Kait Kärblane 2007, redigeeris Tuul Sarv 2008		Luuvaluheinad ümber mähkida jalgadele.	Luuvaluheinad	?	?	?	?	Musculoskeletal	Musculoskeletal	foot diseases	Jalahaigus	RKM	RKM II 210, 534 (5a)	Võro	Räpina	Mall Proodel	late	1966
Vilbaste	Vilbaste, TN 7, 208 (13) < Räpina khk., Kahkva v., Suure-Veerksu k. - J. Haring end. Hanson < Johannes Hammelberg, Värska algkooli VI klassi õpilane (1930) Sisestas Tiina Tamme 2009, kontrollis Raivo Kalle 2009, redigeeris Tuul Sarv 2009		Nätselmehein - seesama [keedetakse ära ja tarvitatakse lendav, reumma, tiiskuse vastu].	Nätselmehein	?	?	?	?	Musculoskeletal	Musculoskeletal	rheumatic	Reuma	Vilbaste	Vilbaste, TN 7, 208 (13)	Võro	Räpina	J. Haring end. Hanson	middle	1930
Vilbaste	Vilbaste, TN 7, 164j < Räpina khk. - Aune Vitsut < Edgar Konsap, Räpina Gümnaasiumi õpilane (1930) Sisestas Tiina Tamme 2009, kontrollis Raivo Kalle 2009, redigeeris Tuul Sarv 2009		Verihein (härjapää) toppides ninna vaigistab verejooksu.	Härjapää Verihein	?	?	?	?	Respiratory	Respiratory	nouse bleeding	Ninaverejooks	Vilbaste	Vilbaste, TN 7, 164j	Võro	Räpina	Aune Vitsut	middle	1930
ERA	ERA II 252, 294 (32) < Setu, Satserinna v., Säpina k. - Enn Sõrmus < Stepanida Ind, s. 1864 (1938/9) Sisestas USN, kontrollis Eva-Kait Kärblane 2007, redigeeris Luule Krikmann 2007, parandas Eva-Kait Kärblane 2007		Sammaspuul. Tuu trään kaos ar, ko lasõt süläda tuul sammaspoolõ pääle, kes merevett om joonu. Sis ommava ka üte sääntse haina, ko võta nuu haina, vaoda noidõ hainoga sammaspuult ja panõ jal tagase kasuma tuusama kotusõ pääle.	no name	?	?	?	?	Skin	Skin	erysipelas	Sammaspoolik	ERA	ERA II 252, 294 (32)	Seto	Setomaa	Enn Sõrmus	middle	1938/9
H	H II 3, 569b < Setumaa < Vastseliina khk. - Hindrik Prants (1889) Sisestas Raivo Kalle 2014		Kärnõ rohi kasus ka moiso´ maa pääl, umma väike hainukõsõ verevide marjoga, a suurõ juurõ nigu mändse põrkme umma all, nuo korõtasõ ärr, kuivatötüs tõisi, ses hõõrutas pienus, seätäs rasvaga, sis väijätas tuoga kärni, tuo sütütõs ärr.	kärnõ rohi	?	?	?	?	Skin	Skin	scabs	Kärnad	H	H II 3, 569b	Seto	Setomaa	Hindrik Prants	early	1889
Vilbaste	Vilbaste, TN 7, 249 (8) < Setumaa, Värska al. - J. Haring end. Hanson < Leonid Leopard, Värska algkooli IV klassi õpilane (1930) Sisestas Tiina Tamme 2009, kontrollis Raivo Kalle 2009, redigeeris Tuul Sarv 2009		Karamarjad keedetakse ära ja juuakse neerude vastu.	karamarjad	?	?	?	?	Urological	Urological	kidney disease	Neeruhaigused	Vilbaste	Vilbaste, TN 7, 249 (8)	Seto	Setomaa	J. Haring end. Hanson	middle	1930
H	H, R 9, 81 (2) < Setumaa < Põlva khk. - Jakob Hurt (1903) Sisestas Eva-Kait Kärblane 2006, kontrollis Eva-Kait Kärblane 2006		Vaher, tikatas. Mahla juvvas rohos, tiiskuse vasta. Pandas kitsepiimaga kokko, vahtrõmahl om magehemb ku kõivomahl. (Lauliku Ödo poig om esi terves saanu).	Vaher, tikats	Acer platanoides L.	OTHER	Acer platanoides	Sapindaceae	General	General	tuberculosis	Tiisikus	H	H, R 9, 81 (2)	Seto	Setomaa	Jakob Hurt	early	1903
Vilbaste	Vilbaste, TN 7, 167 c < Räpina khk. - Aune Vitsut < Elsa Hirmo, Räpina Gümnaasiumi II klassi õpilane (1930) Sisestas Tiina Tamme 2009, kontrollis Raivo Kalle 2009, redigeeris Tuul Sarv 2009		Raudrohtu tarvitatakse kopsuhaiguste ja üldse sisemiste valude ja haiguste vastu.	Raudrohi	Achillea millefolium L.	Achillea millefolium	Achillea millefolium	Asteraceae	Culture bound disease	Culture bound disease	internal disease	Seest haigus	Vilbaste	Vilbaste, TN 7, 167 c	Võro	Räpina	Aune Vitsut	middle	1930
Vilbaste	Vilbaste, TN 7, 167 c < Räpina khk. - Aune Vitsut < Elsa Hirmo, Räpina Gümnaasiumi II klassi õpilane (1930) Sisestas Tiina Tamme 2009, kontrollis Raivo Kalle 2009, redigeeris Tuul Sarv 2009		Raudrohtu tarvitatakse kopsuhaiguste ja üldse sisemiste valude ja haiguste vastu.	Raudrohi	Achillea millefolium L.	Achillea millefolium	Achillea millefolium	Asteraceae	Culture bound disease	Culture bound disease	internal disease	Seest haigus	Vilbaste	Vilbaste, TN 7, 167 c	Võro	Räpina	Aune Vitsut	middle	1930
Vilbaste	Vilbaste, TN 2, 682 (4) < Räpina khk. - Aune Vitsut < M. Otsing, Räpina Gümnaasiumi õpilane (1930) Sisestas Urmas Poska 2009, kontrollis Raivo Kalle 2009, redigeeris Tuul Sarv 2009		Raudrohu teed ehk veriheina mao ja maksahaiguste vastu.	Raudrohi Verihein	Achillea millefolium L.	Achillea millefolium	Achillea millefolium	Asteraceae	Digestive	Digestive	gastric disease	Maohaigus	Vilbaste	Vilbaste, TN 2, 682 (4)	Võro	Räpina	Aune Vitsut	middle	1930
Vilbaste	Vilbaste, TN 2, 688 (8) < Räpina khk. - Aune Vitsut < M. Anderson, Räpina Gümnaasiumi õpilane (1930) Sisestas Urmas Poska 2009, kontrollis Raivo Kalle 2009, redigeeris Tuul Sarv 2009		Raudrohu õisi tarvitati teena maohaiguste vastu, ka verejooksu korral tarvitati neid, ta pani verejooksu kinni.	Raudrohi	Achillea millefolium L.	Achillea millefolium	Achillea millefolium	Asteraceae	Digestive	Digestive	gastric disease	Maohaigus	Vilbaste	Vilbaste, TN 2, 688 (8)	Võro	Räpina	Aune Vitsut	middle	1930
Vilbaste	Vilbaste, TN 2, 698 (13) < Räpina khk. - Aune Vitsut < H. Kiudosi, Räpina Gümnaasium õpilane (1930) Sisestas Urmas Poska 2009, kontrollis Raivo Kalle 2009, redigeeris Tuul Sarv 2009		Raudrohu teed mao- ja maksahaigustele.	Raudrohi	Achillea millefolium L.	Achillea millefolium	Achillea millefolium	Asteraceae	Digestive	Digestive	gastric disease	Maohaigus	Vilbaste	Vilbaste, TN 2, 698 (13)	Võro	Räpina	Aune Vitsut	middle	1930
Vilbaste	Vilbaste, TN 7, 171 (11) < Setumaa, Mäe v., Rõsna k. - J. Haring end. Hanson < F. Laanetu, Värska algkooli VI klassi õpilane (1930) Sisestas Tiina Tamme 2009, kontrollis Raivo Kalle 2009, redigeeris Tuul Sarv 2009		Raudrohi - keedetakse ja tarvitatakse mao- ja maksahädade vastu.	Raudrohi	Achillea millefolium L.	Achillea millefolium	Achillea millefolium	Asteraceae	Digestive	Digestive	gastric disease	Maohaigus	Vilbaste	Vilbaste, TN 7, 171 (11)	Seto	Setomaa	J. Haring end. Hanson	middle	1930
Vilbaste	Vilbaste, TN 7, 163 (IId) < Räpina khk. - Aune Vitsut < M. Viinapuu, Räpina Gümnaasiumi õpilane (1930) Sisestas Tiina Tamme 2009, kontrollis Raivo Kalle 2009, redigeeris Tuul Sarv 2009		Raudrohu õisi ja ülemisi õrnu lehti tarvitati teena maksahädade, hämoroidide ja kuupuhastuste korratuste puhul.	Raudrohi	Achillea millefolium L.	Achillea millefolium	Achillea millefolium	Asteraceae	Digestive	Digestive	haemoroids	Hemorroidid	Vilbaste	Vilbaste, TN 7, 163 (IId)	Võro	Räpina	Aune Vitsut	middle	1930
Vilbaste	Vilbaste, TN 2, 682 (4) < Räpina khk. - Aune Vitsut < M. Otsing, Räpina Gümnaasiumi õpilane (1930) Sisestas Urmas Poska 2009, kontrollis Raivo Kalle 2009, redigeeris Tuul Sarv 2009		Raudrohu teed ehk veriheina mao ja maksahaiguste vastu.	Raudrohi Verihein	Achillea millefolium L.	Achillea millefolium	Achillea millefolium	Asteraceae	Digestive	Digestive	liver disease	Maksahaigused	Vilbaste	Vilbaste, TN 2, 682 (4)	Võro	Räpina	Aune Vitsut	middle	1930
Vilbaste	Vilbaste, TN 2, 693 (9) < Räpina khk. - Aune Vitsut < M. Kiudorof, Räpina Gümnaasium õpilane (1930) Sisestas Urmas Poska 2009, kontrollis Raivo Kalle 2009, redigeeris Tuul Sarv 2009		Raudrohu teed pruugib rahvas maksahaiguste vastu.	Raudrohi	Achillea millefolium L.	Achillea millefolium	Achillea millefolium	Asteraceae	Digestive	Digestive	liver disease	Maksahaigused	Vilbaste	Vilbaste, TN 2, 693 (9)	Võro	Räpina	Aune Vitsut	middle	1930
Vilbaste	Vilbaste, TN 2, 698 (13) < Räpina khk. - Aune Vitsut < H. Kiudosi, Räpina Gümnaasium õpilane (1930) Sisestas Urmas Poska 2009, kontrollis Raivo Kalle 2009, redigeeris Tuul Sarv 2009		Raudrohu teed mao- ja maksahaigustele.	Raudrohi	Achillea millefolium L.	Achillea millefolium	Achillea millefolium	Asteraceae	Digestive	Digestive	liver disease	Maksahaigused	Vilbaste	Vilbaste, TN 2, 698 (13)	Võro	Räpina	Aune Vitsut	middle	1930
Vilbaste	Vilbaste, TN 7, 163 (IId) < Räpina khk. - Aune Vitsut < M. Viinapuu, Räpina Gümnaasiumi õpilane (1930) Sisestas Tiina Tamme 2009, kontrollis Raivo Kalle 2009, redigeeris Tuul Sarv 2009		Raudrohu õisi ja ülemisi õrnu lehti tarvitati teena maksahädade, hämoroidide ja kuupuhastuste korratuste puhul.	Raudrohi	Achillea millefolium L.	Achillea millefolium	Achillea millefolium	Asteraceae	Digestive	Digestive	liver disease	Maksahaigused	Vilbaste	Vilbaste, TN 7, 163 (IId)	Võro	Räpina	Aune Vitsut	middle	1930
Vilbaste	Vilbaste, TN 7, 171 (11) < Setumaa, Mäe v., Rõsna k. - J. Haring end. Hanson < F. Laanetu, Värska algkooli VI klassi õpilane (1930) Sisestas Tiina Tamme 2009, kontrollis Raivo Kalle 2009, redigeeris Tuul Sarv 2009		Raudrohi - keedetakse ja tarvitatakse mao- ja maksahädade vastu.	Raudrohi	Achillea millefolium L.	Achillea millefolium	Achillea millefolium	Asteraceae	Digestive	Digestive	liver disease	Maksahaigused	Vilbaste	Vilbaste, TN 7, 171 (11)	Seto	Setomaa	J. Haring end. Hanson	middle	1930
Vilbaste	Vilbaste, TN 7, 236 (11) < Setumaa, Slobodka k. - J. Haring end. Hanson < S. Anijas, Värska algkooli IV klassi õpilane (1930) Sisestas Tiina Tamme 2009, kontrollis Raivo Kalle 2009, redigeeris Tuul Sarv 2009		Valgõ lill. Keedetakse teed ja juuakse, kui on kõht haige.	valgõ lill	?	?	?	?	Digestive	Digestive	stomach disease	Kõhuhaigused	Vilbaste	Vilbaste, TN 7, 236 (11)	Seto	Setomaa	J. Haring end. Hanson	middle	1930
Vilbaste	Vilbaste, TN 2, 665 (10) < Räpina khk. - Aune Vitsut < M. Munsk, Räpina Gümnaasiumi II kl. õpilane (1930) Sisestas Urmas Poska 2009, kontrollis Raivo Kalle 2009, redigeeris Tuul Sarv 2009		Raudrohu õied teena kõhuvalu vastu.	Raudrohi	Achillea millefolium L.	Achillea millefolium	Achillea millefolium	Asteraceae	Digestive	Digestive	stomachache	Kõhuvalu	Vilbaste	Vilbaste, TN 2, 665 (10)	Võro	Räpina	Aune Vitsut	middle	1930
Vilbaste	Vilbaste, TN 7, 234 (4) < Setumaa, Mäsovitsa k. - J. Haring end. Hanson < J. Pille, Värska algkooli IV klassi õpilane (1930) Sisestas Tiina Tamme 2009, kontrollis Raivo Kalle 2009, redigeeris Tuul Sarv 2009		Valgõ lill. Keedetakse teed ja tarvitatakse kõhuvaluks.	valgõ lill	?	?	?	?	Digestive	Digestive	stomachache	Kõhuvalu	Vilbaste	Vilbaste, TN 7, 234 (4)	Seto	Setomaa	J. Haring end. Hanson	middle	1930
Vilbaste	Vilbaste, TN 7, 163 (IId) < Räpina khk. - Aune Vitsut < M. Viinapuu, Räpina Gümnaasiumi õpilane (1930) Sisestas Tiina Tamme 2009, kontrollis Raivo Kalle 2009, redigeeris Tuul Sarv 2009		Raudrohu õisi ja ülemisi õrnu lehti tarvitati teena maksahädade, hämoroidide ja kuupuhastuste korratuste puhul.	Raudrohi	Achillea millefolium L.	Achillea millefolium	Achillea millefolium	Asteraceae	OTHER	Female genital	problems with menstruation	Menstruatsioonihäired	Vilbaste	Vilbaste, TN 7, 163 (IId)	Võro	Räpina	Aune Vitsut	middle	1930
RKM	RKM II 210, 183 (60b) < Räpina khk., Rasina v., Matsisaare k., Kagova t. - Mall Proodel < Ida Poska, 84 a (1966) Sisestas Ave Tupits 2000, kontrollis Eva-Kait Kärblane 2007, redigeeris Tuul Sarv 2008		Palderjan on kollatse häälmidega, verihaina ja valge kassikäpa ja ne omma kaik roho. Valge oliva valgevoolutse vasta ja punatse punatside vastu.	Verihain	Achillea millefolium L.	Achillea millefolium	Achillea millefolium	Asteraceae	OTHER	Female genital	women diseases	Naistehaigused	RKM	RKM II 210, 183 (60b)	Võro	Räpina	Mall Proodel	late	1966
H	H, R 9, 139 (8) < Setumaa < Põlva khk. - Jakob Hurt (1903) Sisestas Eva-Kait Kärblane 2006, kontrollis Eva-Kait Kärblane 2006	Achillea millefolium	Verihain = [?] (Achillea millefolium). Mehe panna lehti ja häermit tuvagu sisse. Om hää rinnole. "Kuivatas verd", kui rinna verd ajava.	Verihain	Achillea millefolium L.	Achillea millefolium	Achillea millefolium	Asteraceae	General	General	lung disease	Rinnahaigus	H	H, R 9, 139 (8)	Seto	Setomaa	Jakob Hurt	early	1903
RKM	RKM II 210, 531 (9) < Räpina khk., Meeksi v., Virvissaare k., Tamme t. - Mall Proodel < Taniel Padar, 82 a (1966) Sisestas Ave Tupits 2000, kontrollis Eva-Kait Kärblane 2007, redigeeris Tuul Sarv 2008		Raudrohtu joodi köha vastu ja rindade vastu.	Raudrohi	Achillea millefolium L.	Achillea millefolium	Achillea millefolium	Asteraceae	General	General	lung disease	Rinnahaigus	RKM	RKM II 210, 531 (9)	Võro	Räpina	Mall Proodel	late	1966
H	H II 32, 631 (96) < Räpina khk. - Joosep Poolakess (1889) Sisestas Renata Sõukand 2004, kontrollis Eva-Kait Kärblane 2006		Veriheinarohi aidanud mõndagi.	Verihein	Achillea millefolium L.	Achillea millefolium	Achillea millefolium	Asteraceae	General	General	medicine	Haigus määratlemata	H	H II 32, 631 (96)	Võro	Räpina	Joosep Poolakess	early	1889
Vilbaste	Vilbaste, TN 7, 249 (5) < Setumaa, Värska al. - J. Haring end. Hanson < Leonid Leopard, Värska algkooli IV klassi õpilane (1930) Sisestas Tiina Tamme 2009, kontrollis Raivo Kalle 2009, redigeeris Tuul Sarv 2009		Veriheinadest tehakse vanni, kui on rinatismusehaigus.	Verihain	Achillea millefolium L.	Achillea millefolium	Achillea millefolium	Asteraceae	Musculoskeletal	Musculoskeletal	rheumatic	Reuma	Vilbaste	Vilbaste, TN 7, 249 (5)	Seto	Setomaa	J. Haring end. Hanson	middle	1930
RKM	RKM II 22, 72 (34) < Räpina khk., Kahkva v., Pääsna k. - Juta Sulengo < Anna Siilivask, s. 1886 (1949) Sisestas USN, kontrollis ja redigeeris Mare Kõiva 2005		Verihaina tii avitas unõpuudusõ vasta. Oopionihaina omma ka hää, aga nee ei olõ ka peris oopionihaina, mis meil kasussõ.	Verihain	Achillea millefolium L.	Achillea millefolium	Achillea millefolium	Asteraceae	Neurological	Neurological	sleep disorder	Unehäired	RKM	RKM II 22, 72 (34)	Võro	Räpina	Juta Sulengo	late	1949
RKM	RKM II 347, 234 (17) < Räpina khk., Võiardi k. - Mall Hiiemäe < Liide Mõtsard, 73 a. (1980) Sisestas Salle Kajak 2008, kontrollis Salle Kajak 2008, redigeeris Tuul Sarv 2008		Raudrohu tee on külmetamise vasta.	Raudrohi	Achillea millefolium L.	Achillea millefolium	Achillea millefolium	Asteraceae	Respiratory	General	cold	Külmetushaigused	RKM	RKM II 347, 234 (17)	Võro	Räpina	Mall Hiiemäe	late	1980
Vilbaste	Vilbaste, TN 2, 222 (2) < Setumaa, Värska v., Värska k. - M. Kaasikmäe < Leonhard Tensing, Košelki algkooli IV kl. õpilane (1937) Sisestas Tiina Tamme 2009, kontrollis Raivo Kalle 2009, redigeeris Tuul Sarv 2009		Verihaina teed juuakse köha, külmetuse ja teiste haiguste puhul.	Verihain	Achillea millefolium L.	Achillea millefolium	Achillea millefolium	Asteraceae	Respiratory	General	cold	Külmetushaigused	Vilbaste	Vilbaste, TN 2, 222 (2)	Seto	Setomaa	M. Kaasikmäe	middle	1937
ERA	ERA II 155, 691 (29) < Setu khk., Järvesuu v., Saarepää k. < Setu khk., Jatsmani k. - Nikolai Sõrmus < Anna Herne, 58 a. (1937) Sisestas USN, kollatsioneeris Kadi Sarv, redigeeris Luule Krikmann 2007, parandas Eva-Kait Kärblane 2007		Köhä vasta ommava valgõ lilli, mis aiah kasusõ, väiga hää. Noid tulõ ummuseh kiitä ja tsäi muudo sisse võtta.	valgõ lill	Achillea millefolium L.	Achillea millefolium	Achillea millefolium	Asteraceae	Respiratory	Respiratory	cough	Köha	ERA	ERA II 155, 691 (29)	Seto	Setomaa	Nikolai Sõrmus	middle	1937
RKM	RKM II 210, 531 (9) < Räpina khk., Meeksi v., Virvissaare k., Tamme t. - Mall Proodel < Taniel Padar, 82 a (1966) Sisestas Ave Tupits 2000, kontrollis Eva-Kait Kärblane 2007, redigeeris Tuul Sarv 2008		Raudrohtu joodi köha vastu ja rindade vastu.	Raudrohi	Achillea millefolium L.	Achillea millefolium	Achillea millefolium	Asteraceae	Respiratory	Respiratory	cough	Köha	RKM	RKM II 210, 531 (9)	Võro	Räpina	Mall Proodel	late	1966
Vilbaste	Vilbaste, TN 10, 582 (4) < Vastseliina khk., Orava v. - Ida Raudsepp, s. 1892 (1966) Sisestas Tiina Tamme 2010, kontrollis Raivo Kalle 2010, redigeeris Tuul Sepp 2010		Verihain, pähnähäitsme, pihlõhäitsme, pedäjakasvu, vabarnavarrõ - kõik köhärohi.	Verihain	Achillea millefolium L.	Achillea millefolium	Achillea millefolium	Asteraceae	Respiratory	Respiratory	cough	Köha	Vilbaste	Vilbaste, TN 10, 582 (4)	Võro	Vastseliina	Ida Raudsepp, s. 1892	late	1966
Vilbaste	Vilbaste, TN 2, 222 (2) < Setumaa, Värska v., Värska k. - M. Kaasikmäe < Leonhard Tensing, Košelki algkooli IV kl. õpilane (1937) Sisestas Tiina Tamme 2009, kontrollis Raivo Kalle 2009, redigeeris Tuul Sarv 2009		Verihaina teed juuakse köha, külmetuse ja teiste haiguste puhul.	Verihain	Achillea millefolium L.	Achillea millefolium	Achillea millefolium	Asteraceae	Respiratory	Respiratory	cough	Köha	Vilbaste	Vilbaste, TN 2, 222 (2)	Seto	Setomaa	M. Kaasikmäe	middle	1937
Vilbaste	Vilbaste, TN 7, 182 (12) < Setumaa, Järvesuu v., Mäe Slobotka k. - J. Haring end. Hanson < Nikolai Paloveer, Värska algkooli V klassi õpilane (1929) Sisestas Tiina Tamme 2009, kontrollis Raivo Kalle 2009, redigeeris Tuul Sarv 2009		Valged-lillid - neid tarvitab külarahvas köharohuks.	Valged lilled	?	?	?	?	Respiratory	Respiratory	cough	Köha	Vilbaste	Vilbaste, TN 7, 182 (12)	Seto	Setomaa	J. Haring end. Hanson	middle	1929
Vilbaste	Vilbaste, TN 7, 194 (8) < Setumaa, Järvesuu v., Värska k. - J. Haring end. Hanson < Hilja Sibul, Värska algkooli VI klassi õpilane (1929) Sisestas Tiina Tamme 2009, kontrollis Raivo Kalle 2009, redigeeris Tuul Sarv 2009		Raudrohi - keedetakse teed ja tarvitatakse köharohuna.	Raudrohi	Achillea millefolium L.	Achillea millefolium	Achillea millefolium	Asteraceae	Respiratory	Respiratory	cough	Köha	Vilbaste	Vilbaste, TN 7, 194 (8)	Seto	Setomaa	J. Haring end. Hanson	middle	1929
Vilbaste	Vilbaste, TN 7, 238 (11) < Setumaa, Võpolsova k. - J. Haring end. Hanson < S. Teplenkov, Värska algkooli IV klassi õpilane (1930) Sisestas Tiina Tamme 2009, kontrollis Raivo Kalle 2009, redigeeris Tuul Sarv 2009		Valge lill. Suvel, kui valged lilled nurmel kasvavad, siis võetakse nad sealt ära ja siis pantakse nad kuivama, kuivatatakse ära ja siis tehakse teed ja juuakse köha korral.	Valge lill	?	?	?	?	Respiratory	Respiratory	cough	Köha	Vilbaste	Vilbaste, TN 7, 238 (11)	Seto	Setomaa	J. Haring end. Hanson	middle	1930
RKM	RKM I 3, 481 (12) < Räpina khk., Linte k. - Jaan Tolmusk < Jaan Tolmusk oma mälestuste järgi (1960) Sisestas Salle Kajak 2009, redigeeris Tuul Sepp 2010		Ninast vere jooksmise puhul rohuks raudrohi - verihein.	Raudrohi Verihein	Achillea millefolium L.	Achillea millefolium	Achillea millefolium	Asteraceae	Respiratory	Respiratory	nouse bleeding	Ninaverejooks	RKM	RKM I 3, 481 (12)	Võro	Räpina	Jaan Tolmusk	late	1960
ERA	ERA II 150, 428 (5) < Räpina khk., Veriora v. - Daniel Lepson < Mari Ortus, s. 1867 ja Ann Tikker, s. 1859 (1937) Sisestas Eva-Kait Kärblane 2007, kontrollis Eva-Kait Kärblane 2007, redigeeris Luule Krikmann 2007, parandas Eva-Kait Kärblane 2007		Värske haava peale, mis verd jookseb, pannakse ka veriheina lehti.	Verihein	Achillea millefolium L.	Achillea millefolium	Achillea millefolium	Asteraceae	Skin	Skin	bleeding	Värske haav Verejooks	ERA	ERA II 150, 428 (5)	Võro	Räpina	Daniel Lepson	middle	1937
ERA	ERA II 163, 608 (15d) < Setu, Vilo v., Truba k., Tsopa t. - Jaan Ilvik < Aleksandra Ilvik (1938) Sisestas Salle Kajak 2007, kontrollis Salle Kajak 2007, redigeeris Luule Krikmann 2007, parandas Eva-Kait Kärblane 2007		Verihein on hea haava pääle panda, see võtab verejooksu seisma.	Verihein	Achillea millefolium L.	Achillea millefolium	Achillea millefolium	Asteraceae	Skin	Skin	bleeding	Verejooks	ERA	ERA II 163, 608 (15d)	Seto	Setomaa	Jaan Ilvik	middle	1938
ERA	ERA II 252, 286 (3) < Setu, Satserinna v., Säpina k. - Enn Sõrmus < Stepanida Ind, s. 1864 (1938/9) Sisestas Eva-Kait Kärblane 2007, kontrollis Eva-Kait Kärblane 2007, redigeeris Luule Krikmann 2007, parandas Eva-Kait Kärblane 2007		Verejuuskmist saat saisma panda, ko haavakohele panõt verihaino pääle.	Verehain	Achillea millefolium L.	Achillea millefolium	Achillea millefolium	Asteraceae	Skin	Skin	bleeding	Verejooks	ERA	ERA II 252, 286 (3)	Seto	Setomaa	Enn Sõrmus	middle	1938/9
ERA	ERA II 301, 470 (6) < Setumaa, Vilo v., Ojavere k. - Maria Linna (1942) Sisestas USN, kontrollis Salle Kajak 2007, redigeeris Luule Krikmann 2007, parandas Salle Kajak 2007		Ku mäntse kotusõ ar lõiksi, sis ku jääs muido veri saisma, sis panti verihaina lehti pääle, ja tuu avit väega. A no valõtas kas krassinat vai bintsinät pääle.	Verihain	Achillea millefolium L.	Achillea millefolium	Achillea millefolium	Asteraceae	Skin	Skin	bleeding	Verejooks	ERA	ERA II 301, 470 (6)	Seto	Setomaa	Maria Linna	middle	1942
RKM	RKM II 59, 573 (8) < Setumaa, Lõkova k. - Maria Linna (1956) Sisestas Salle Kajak 2007, kontrollis Salle Kajak 2007, redigeeris Tuul Sarv 2008		Lõigadu sõrmõ pääle panti hüst, kipsi kaabitult ja suvõ aigu verihaina lehti, nuu roho pani verejuuskmisõ kinni.	Verihain	Achillea millefolium L.	Achillea millefolium	Achillea millefolium	Asteraceae	Skin	Skin	bleeding	Lõikehaav Verejooks	RKM	RKM II 59, 573 (8)	Seto	Setomaa	Maria Linna	late	1956
Vilbaste	Vilbaste, TN 2, 661/2 (1) < Räpina khk. - Aune Vitsut < L. Otsing, Räpina Gümnaasiumi II kl. õpilane (1930) Sisestas Urmas Poska 2009, kontrollis Raivo Kalle 2009, redigeeris Tuul Sarv 2009		Taimede tarvitamine vanal ajal. Vanal ajal tarvitasid inimesed taimi värvimiseks, arstirohuks, söögiks ja nii edasi, kuid nüüd seda tarvitamist ei ole palju. Harva, kus mõnd tarvitatakse. /---/ Arstirohuks tarvitatavaid taimi oli ka väga palju. Neist valmistati pulbreid ehk tarvitati teena. Raudrohtu või veriheina tarvitati verejooksu vastu. Verihein kuivatati ära ja pandi siis verejooksu[...]	Raudrohi Verihein	Achillea millefolium L.	Achillea millefolium	Achillea millefolium	Asteraceae	Skin	Skin	bleeding	Verejooks	Vilbaste	Vilbaste, TN 2, 661/2 (1)	Võro	Räpina	Aune Vitsut	middle	1930
Vilbaste	Vilbaste, TN 2, 688 (8) < Räpina khk. - Aune Vitsut < M. Anderson, Räpina Gümnaasiumi õpilane (1930) Sisestas Urmas Poska 2009, kontrollis Raivo Kalle 2009, redigeeris Tuul Sarv 2009		Raudrohu õisi tarvitati teena maohaiguste vastu, ka verejooksu korral tarvitati neid, ta pani verejooksu kinni.	Raudrohi	Achillea millefolium L.	Achillea millefolium	Achillea millefolium	Asteraceae	Skin	Skin	bleeding	Verejooks	Vilbaste	Vilbaste, TN 2, 688 (8)	Võro	Räpina	Aune Vitsut	middle	1930
Vilbaste	Vilbaste, TN 7, 1012 (7) < Vastseliina khk., Misso v. - Kotlep Pärg, Pugola algkooli õpetaja < Eevi Klais, Pugola algkooli V kl. õpilane (1937) Sisestas Alice Peetsu 2009, kontrollis Renata Sõukand 2009, redigeeris Tuul Sarv 2009		Verihein - vere seismapanekuks.	Verihein	Achillea millefolium L.	Achillea millefolium	Achillea millefolium	Asteraceae	Skin	Skin	bleeding	Verejooks	Vilbaste	Vilbaste, TN 7, 1012 (7)	Võro	Vastseliina	Kotlep Pärg, Pugola algkooli õpetaja	middle	1937
Vilbaste	Vilbaste, TN 7, 195 (7) < Setumaa, Järvesuu v., Värska k. - J. Haring end. Hanson < L. Tensing, Värska algkooli õpilane (1929) Sisestas Tiina Tamme 2009, kontrollis Raivo Kalle 2009, redigeeris Tuul Sarv 2009		Raudrohi (verihein): tehakse teed ja juuakse, kui veri jookseb.	Raudrohi Verihein	Achillea millefolium L.	Achillea millefolium	Achillea millefolium	Asteraceae	Skin	Skin	bleeding	Verejooks	Vilbaste	Vilbaste, TN 7, 195 (7)	Seto	Setomaa	J. Haring end. Hanson	middle	1929
Vilbaste	Vilbaste, TN 7, 987 (3) < Vastseliina khk., Misso v. - A. Hollo, Pugola algkooli õpetaja < Georg Tirul, Pugola algkooli V kl. õpilane, 14. a. (1937) Sisestas Alice Peetsu 2009, kontrollis Renata Sõukand 2009, redigeeris Tuul Sarv 2009		Verihaina tarvitati haava pääle pandmiseks, mis vere seisma pani.	Verihain	Achillea millefolium L.	Achillea millefolium	Achillea millefolium	Asteraceae	Skin	Skin	bleeding	Haav Verejooks	Vilbaste	Vilbaste, TN 7, 987 (3)	Võro	Vastseliina	A. Hollo, Pugola algkooli õpetaja	middle	1937
Vilbaste	Vilbaste, TN 7, 166/7 < Räpina khk. - Aune Vitsut < Elsa Hirmo, Räpina Gümnaasiumi II klassi õpilane (1930) Sisestas Tiina Tamme 2009, kontrollis Raivo Kalle 2009, redigeeris Tuul Sarv 2009		Kalmus on rohuks isu puudumise, südamekloppimise, neeruhaiguse, luuvalu, sapihaiguse ja paistetuse vastu. Seks võetakse üks lood kuivatatud ja peenekslõigatud juuri poole toobi veega.	Kalmus	Acorus calamus L.	Acorus calamus	Acorus calamus	Acoraceae	Cardiovascular	Cardiovascular	heart diseases	Südamehaigused	Vilbaste	Vilbaste, TN 7, 166/7	Võro	Räpina	Aune Vitsut	middle	1930
Vilbaste	Vilbaste, TN 2, 668 (1) < Räpina khk. - Aune Vitsut < E. Türkson, Räpina Gümnaasiumi II kl. õpilane (1930) Sisestas Urmas Poska 2009, kontrollis Raivo Kalle 2009, redigeeris Tuul Sarv 2009		Taimede tarvitamine vanal ajal. Vanasti, kui puudusid kõiksugu arstirohud, siis tarvitati taimi. Kalmuse- ehk tatersäla juuri tarvitati sisemise haiguse vastu ja lehti kirpude hävitamiseks vooditest.	Kalmus Tatersäla	Acorus calamus L.	Acorus calamus	Acorus calamus	Acoraceae	Culture bound disease	Culture bound disease	internal disease	Seest haigus	Vilbaste	Vilbaste, TN 2, 668 (1)	Võro	Räpina	Aune Vitsut	middle	1930
Vilbaste	Vilbaste, TN 7, 166/7 < Räpina khk. - Aune Vitsut < Elsa Hirmo, Räpina Gümnaasiumi II klassi õpilane (1930) Sisestas Tiina Tamme 2009, kontrollis Raivo Kalle 2009, redigeeris Tuul Sarv 2009		Kalmus on rohuks isu puudumise, südamekloppimise, neeruhaiguse, luuvalu, sapihaiguse ja paistetuse vastu. Seks võetakse üks lood kuivatatud ja peenekslõigatud juuri poole toobi veega.	Kalmus	Acorus calamus L.	Acorus calamus	Acorus calamus	Acoraceae	Digestive	Digestive	bile disease	Sapihaigus	Vilbaste	Vilbaste, TN 7, 166/7	Võro	Räpina	Aune Vitsut	middle	1930
Vilbaste	Vilbaste, TN 2, 681 (8) < Räpina khk. - Aune Vitsut < Salme Lepund, Räpina Gümnaasiumi II kl. õpilane (1930) Sisestas Urmas Poska 2009, kontrollis Raivo Kalle 2009, redigeeris Tuul Sarv 2009		Kalmuselehti tarvitatakse tinktuuride tegemiseks ja need tarvitavad tinktuuri, kellel seedimine nõrk oli. Ta äratas söögiisu.	Kalmus	Acorus calamus L.	Acorus calamus	Acorus calamus	Acoraceae	Digestive	Digestive	digestion problems	Seedehäired	Vilbaste	Vilbaste, TN 2, 681 (8)	Võro	Räpina	Aune Vitsut	middle	1930
Vilbaste	Vilbaste, TN 7, 1020 (2) < Vastseliina khk., Misso v. - Kotlep Pärg, Pugola algkooli õpetaja < Helmut Kukk, Pugola algkooli õpilane (1937) Sisestas Alice Peetsu 2009, kontrollis Renata Sõukand 2009, redigeeris Tuul Sarv 2009	Acorus calamus L.	Kalmus - (Acorus calamus L.). Tema juurt tarvitatakse seedimisrikete puhul.	Kalmus	Acorus calamus L.	Acorus calamus	Acorus calamus	Acoraceae	Digestive	Digestive	digestion problems	Seedehäired	Vilbaste	Vilbaste, TN 7, 1020 (2)	Võro	Vastseliina	Kotlep Pärg, Pugola algkooli õpetaja	middle	1937
Vilbaste	Vilbaste, TN 7, 173 (30) < Setumaa, Mäe v., Rõsna k. - J. Haring end. Hanson < F. Laanetu, Värska algkooli VI klassi õpilane (1930) Sisestas Tiina Tamme 2009, kontrollis Raivo Kalle 2009, redigeeris Tuul Sarv 2009		Kalmused - tema juurikat leotatakse piirituses ja tarvitatakse siis, kui seedimine nõrk.	Kalmus	Acorus calamus L.	Acorus calamus	Acorus calamus	Acoraceae	Digestive	Digestive	digestion problems	Seedehäired	Vilbaste	Vilbaste, TN 7, 173 (30)	Seto	Setomaa	J. Haring end. Hanson	middle	1930
Vilbaste	Vilbaste, TN 7, 176 (15) < Setumaa, Satserinna v., Sestniki k. - J. Haring end. Hanson < Nikolai Puusaar, Värska algkooli VI klassi õpilane (1930) Sisestas Tiina Tamme 2009, kontrollis Raivo Kalle 2009, redigeeris Tuul Sarv 2009		Kalmus - kalmusejuurikat ja -juuri leotatakse vees ja piirituses niinimetatud tinktuuride valmistamiseks. On seedimine nõrk, siis rahvas tarvitab kalmusetinktuuri kui kibedat isuäratajat.	Kalmus	Acorus calamus L.	Acorus calamus	Acorus calamus	Acoraceae	Digestive	Digestive	indigestion	Seedehäired	Vilbaste	Vilbaste, TN 7, 176 (15)	Seto	Setomaa	J. Haring end. Hanson	middle	1930
Vilbaste	Vilbaste, TN 7, 1012 (1) < Vastseliina khk., Misso v. - Kotlep Pärg, Pugola algkooli õpetaja < Eevi Klais, Pugola algkooli V kl. õpilane (1937) Sisestas Alice Peetsu 2009, kontrollis Renata Sõukand 2009, redigeeris Tuul Sarv 2009		Taimed. Kalmusejuured - kõhuvalu vastu.	Kalmusejuur	Acorus calamus L.	Acorus calamus	Acorus calamus	Acoraceae	Digestive	Digestive	stomachache	Kõhuvalu	Vilbaste	Vilbaste, TN 7, 1012 (1)	Võro	Vastseliina	Kotlep Pärg, Pugola algkooli õpetaja	middle	1937
Vilbaste	Vilbaste, TN 7, 197 (10) < Setumaa, Järvesuu v., Värska k. - J. Haring end. Hanson< Paul Kübar, Värska algkooli VI klassi õpilane (1929) Sisestas Tiina Tamme 2009, kontrollis Raivo Kalle 2009, redigeeris Tuul Sarv 2009		Kalmusejuured. Leotatakse piirituse sees ja tarvitatakse kõhuvalu vastu.	Kalmusejuur	Acorus calamus L.	Acorus calamus	Acorus calamus	Acoraceae	Digestive	Digestive	stomachache	Kõhuvalu	Vilbaste	Vilbaste, TN 7, 197 (10)	Seto	Setomaa	J. Haring end. Hanson	middle	1929
H	H II 32, 632 (102) < Räpina khk. - Joosep Poolakess (1889) Sisestas Renata Sõukand 2004, kontrollis Eva-Kait Kärblane 2006		Kalmusse (tatersäla) juuri kuivatud ja hõerutud peenikeseks ning joodud viinaga kollera rohuks.	Kalmus Tatersäla	Acorus calamus L.	Acorus calamus	Acorus calamus	Acoraceae	General	General	colera	Koolera	H	H II 32, 632 (102)	Võro	Räpina	Joosep Poolakess	early	1889
Vilbaste	Vilbaste, TN 2, 681 (8) < Räpina khk. - Aune Vitsut < Salme Lepund, Räpina Gümnaasiumi II kl. õpilane (1930) Sisestas Urmas Poska 2009, kontrollis Raivo Kalle 2009, redigeeris Tuul Sarv 2009		Kalmuselehti tarvitatakse tinktuuride tegemiseks ja need tarvitavad tinktuuri, kellel seedimine nõrk oli. Ta äratas söögiisu.	Kalmus	Acorus calamus L.	Acorus calamus	Acorus calamus	Acoraceae	General	General	loss of appetite	Isutus	Vilbaste	Vilbaste, TN 2, 681 (8)	Võro	Räpina	Aune Vitsut	middle	1930
Vilbaste	Vilbaste, TN 2, 682 (9) < Räpina khk. - Aune Vitsut < M. Otsing, Räpina Gümnaasiumi õpilane (1930) Sisestas Urmas Poska 2009, kontrollis Raivo Kalle 2009, redigeeris Tuul Sarv 2009		Kalmusejuuri tinktuuride valmistamiseks kui isuäratajat.	Kalmusejuur	Acorus calamus L.	Acorus calamus	Acorus calamus	Acoraceae	General	General	loss of appetite	Isutus	Vilbaste	Vilbaste, TN 2, 682 (9)	Võro	Räpina	Aune Vitsut	middle	1930
Vilbaste	Vilbaste, TN 2, 688 (3) < Räpina khk. - Aune Vitsut < M. Anderson, Räpina Gümnaasiumi õpilane (1930) Sisestas Urmas Poska 2009, kontrollis Raivo Kalle 2009, redigeeris Tuul Sarv 2009		Kalmuseid tarvitati söögiisu tõstmiseks.	Kalmus	Acorus calamus L.	Acorus calamus	Acorus calamus	Acoraceae	General	General	loss of appetite	Isutus	Vilbaste	Vilbaste, TN 2, 688 (3)	Võro	Räpina	Aune Vitsut	middle	1930
Vilbaste	Vilbaste, TN 7, 163 (IIc) < Räpina khk. - Aune Vitsut < M. Viinapuu, Räpina Gümnaasiumi õpilane (1930) Sisestas Tiina Tamme 2009, kontrollis Raivo Kalle 2009, redigeeris Tuul Sarv 2009		Kalmusetaime juurte ja juurikate leotist piirituses tarvitati isuäratajana.	Kalmus	Acorus calamus L.	Acorus calamus	Acorus calamus	Acoraceae	General	General	loss of appetite	Isutus	Vilbaste	Vilbaste, TN 7, 163 (IIc)	Võro	Räpina	Aune Vitsut	middle	1930
Vilbaste	Vilbaste, TN 7, 166/7 < Räpina khk. - Aune Vitsut < Elsa Hirmo, Räpina Gümnaasiumi II klassi õpilane (1930) Sisestas Tiina Tamme 2009, kontrollis Raivo Kalle 2009, redigeeris Tuul Sarv 2009		Kalmus on rohuks isu puudumise, südamekloppimise, neeruhaiguse, luuvalu, sapihaiguse ja paistetuse vastu. Seks võetakse üks lood kuivatatud ja peenekslõigatud juuri poole toobi veega.	Kalmus	Acorus calamus L.	Acorus calamus	Acorus calamus	Acoraceae	General	General	loss of appetite	Isutus	Vilbaste	Vilbaste, TN 7, 166/7	Võro	Räpina	Aune Vitsut	middle	1930
Vilbaste	Vilbaste, TN 7, 176 (15) < Setumaa, Satserinna v., Sestniki k. - J. Haring end. Hanson < Nikolai Puusaar, Värska algkooli VI klassi õpilane (1930) Sisestas Tiina Tamme 2009, kontrollis Raivo Kalle 2009, redigeeris Tuul Sarv 2009		Kalmus - kalmusejuurikat ja -juuri leotatakse vees ja piirituses niinimetatud tinktuuride valmistamiseks. On seedimine nõrk, siis rahvas tarvitab kalmusetinktuuri kui kibedat isuäratajat.	Kalmus	Acorus calamus L.	Acorus calamus	Acorus calamus	Acoraceae	General	General	loss of appetite	Isutus	Vilbaste	Vilbaste, TN 7, 176 (15)	Seto	Setomaa	J. Haring end. Hanson	middle	1930
Vilbaste	Vilbaste, TN 7, 166/7 < Räpina khk. - Aune Vitsut < Elsa Hirmo, Räpina Gümnaasiumi II klassi õpilane (1930) Sisestas Tiina Tamme 2009, kontrollis Raivo Kalle 2009, redigeeris Tuul Sarv 2009		Kalmus on rohuks isu puudumise, südamekloppimise, neeruhaiguse, luuvalu, sapihaiguse ja paistetuse vastu. Seks võetakse üks lood kuivatatud ja peenekslõigatud juuri poole toobi veega.	Kalmus	Acorus calamus L.	Acorus calamus	Acorus calamus	Acoraceae	Musculoskeletal	Musculoskeletal	bone pain	Luuvalu	Vilbaste	Vilbaste, TN 7, 166/7	Võro	Räpina	Aune Vitsut	middle	1930
Vilbaste	Vilbaste, TN 2, 239 (2) < Setumaa, Värska v., Värska k. - M. Kaasikmäe < Anna Naabel, Košelki algkooli VI kl. õpilane (1937) Sisestas Tiina Tamme 2009, kontrollis Raivo Kalle 2009, redigeeris Tuul Sarv 2009		Pedajakasvud, kusikuklase pesa ja jõekalmused ehk „lesnagud“ keedetakse kinnise nõu sees ning seda tarvitatakse reumatismuse vastu.	Jõekalmus, lesnagud	Acorus calamus L.	Acorus calamus	Acorus calamus	Acoraceae	Musculoskeletal	Musculoskeletal	rheumatic	Reuma	Vilbaste	Vilbaste, TN 2, 239 (2)	Seto	Setomaa	M. Kaasikmäe	middle	1937
Vilbaste	Vilbaste, TN 2, 709/10 (2) < Räpina khk. - Aune Vitsut < Räpina Gümnaasiumi õpilane, nimi teadmata (1930) Sisestas Urmas Poska 2009, kontrollis Raivo Kalle 2009, redigeeris Tuul Sarv 2009		Samuti tarvitati kalmusejuurte tinktuuri reumatismi vastu.	Kalmus	Acorus calamus L.	Acorus calamus	Acorus calamus	Acoraceae	Musculoskeletal	Musculoskeletal	rheumatic	Reuma	Vilbaste	Vilbaste, TN 2, 709/10 (2)	Võro	Räpina	Aune Vitsut	middle	1930
Vilbaste	Vilbaste, TN 7, 166/7 < Räpina khk. - Aune Vitsut < Elsa Hirmo, Räpina Gümnaasiumi II klassi õpilane (1930) Sisestas Tiina Tamme 2009, kontrollis Raivo Kalle 2009, redigeeris Tuul Sarv 2009		Kalmus on rohuks isu puudumise, südamekloppimise, neeruhaiguse, luuvalu, sapihaiguse ja paistetuse vastu. Seks võetakse üks lood kuivatatud ja peenekslõigatud juuri poole toobi veega.	Kalmus	Acorus calamus L.	Acorus calamus	Acorus calamus	Acoraceae	Skin	Skin	inflamation	Paistetus	Vilbaste	Vilbaste, TN 7, 166/7	Võro	Räpina	Aune Vitsut	middle	1930
Vilbaste	Vilbaste, TN 7, 166/7 < Räpina khk. - Aune Vitsut < Elsa Hirmo, Räpina Gümnaasiumi II klassi õpilane (1930) Sisestas Tiina Tamme 2009, kontrollis Raivo Kalle 2009, redigeeris Tuul Sarv 2009		Kalmus on rohuks isu puudumise, südamekloppimise, neeruhaiguse, luuvalu, sapihaiguse ja paistetuse vastu. Seks võetakse üks lood kuivatatud ja peenekslõigatud juuri poole toobi veega.	Kalmus	Acorus calamus L.	Acorus calamus	Acorus calamus	Acoraceae	Urological	Urological	kidney and bladder disease	Neeru- ja põiehaigused	Vilbaste	Vilbaste, TN 7, 166/7	Võro	Räpina	Aune Vitsut	middle	1930
Vilbaste	Vilbaste, TN 2, 237 (VII) < Setumaa, Värska v., Verhuulitsa k. - M. Kaasikmäe < G. Käola, Košelki algkooli VI kl. õpilane (1937) Sisestas Tiina Tamme 2009, kontrollis Raivo Kalle 2009, redigeeris Tuul Sarv 2009		Mättalill, mis kasvab niitudel vanade puude kändude juures, tema juuri pannakse viina ehk piirituse sisse ja juuakse südamevalu rohuks.	Mättalill	Adoxa moschatellina L.	OTHER	Adoxa moschatellina	Viburnaceae	Cardiovascular	Cardiovascular	heart diseases	Südamehaigused	Vilbaste	Vilbaste, TN 2, 237 (VII)	Seto	Setomaa	M. Kaasikmäe	middle	1937
Vilbaste	Vilbaste, TN 7, 236 (12) < Setumaa, Slobodka k. - J. Haring end. Hanson < S. Anijas, Värska algkooli IV klassi õpilane (1930) Sisestas Tiina Tamme 2009, kontrollis Raivo Kalle 2009, redigeeris Tuul Sarv 2009		Määtahainad. Keedetakse teed ja juuakse köha ajal.	Mättahain	Adoxa moschatellina L.	OTHER	Adoxa moschatellina	Viburnaceae	Respiratory	Respiratory	cough	Köha	Vilbaste	Vilbaste, TN 7, 236 (12)	Seto	Setomaa	J. Haring end. Hanson	middle	1930
ERA	ERA II 150, 429 (8) < Räpina khk., Veriora v. - Daniel Lepson < Mari Ortus, s. 1867 ja Ann Tikker, s. 1859 (1937) Sisestas Eva-Kait Kärblane 2007, kontrollis Eva-Kait Kärblane 2007, redigeeris Luule Krikmann 2007, parandas Eva-Kait Kärblane 2007		Hambavalu. Hambavalu arstitas järgmiselt, kui hammas valutab, siis hoitakse suus leiget vett. Ka hoitas valutava hamba peal kortsleheteed. Ka põletatas hammast kuuma ehk tulise raudoraga.	Kortsleht	Alchemilla vulgaris L.	OTHER	Alchemilla vulgaris	Rosaceae	Digestive	Digestive	toothache	Hambavalu	ERA	ERA II 150, 429 (8)	Võro	Räpina	Daniel Lepson	middle	1937
Vilbaste	Vilbaste, TN 2, 658 (10) < Räpina khk. - Aune Vitsut < Aksel Tobrov, Räpina Gümnaasiumi II kl. õpilane (1930) Sisestas Urmas Poska 2009, kontrollis Raivo Kalle 2009, redigeeris Tuul Sarv 2009		Südamepöörituse vastu söödi ka sibulat.	Sibul	Allium cepa L.	Allium cepa	Allium cepa	Amaryllidaceae	Cardiovascular	Cardiovascular	heart diseases	Südamehaigused	Vilbaste	Vilbaste, TN 2, 658 (10)	Võro	Räpina	Aune Vitsut	middle	1930
Vilbaste	Vilbaste, TN 2, 704 (9) < Räpina khk. - Aune Vitsut < J. Jaagund, Räpina Gümnaasium II kl. õpilane (1930) Sisestas Urmas Poska 2009, kontrollis Raivo Kalle 2009, redigeeris Tuul Sarv 2009		Südame pööritamise ajal söödi sibulaid.	Sibul	Allium cepa L.	Allium cepa	Allium cepa	Amaryllidaceae	Cardiovascular	Cardiovascular	heart diseases	Südamehaigused Iiveldus	Vilbaste	Vilbaste, TN 2, 704 (9)	Võro	Räpina	Aune Vitsut	middle	1930
Vilbaste	Vilbaste, TN 7, 1023 (32) < Vastseliina khk., Misso v. - Kotlep Pärg < Kalju Taro, Pugola 6. kl. algkooli V kl. õpilane (1937) Sisestas Alice Peetsu 2009, kontrollis Renata Sõukand 2009, redigeeris Tuul Sepp 2009		Sibul - kõhuusside puhul.	Sibul	Allium cepa L.	Allium cepa	Allium cepa	Amaryllidaceae	Digestive	Digestive	stomach worms	Kõhuussid	Vilbaste	Vilbaste, TN 7, 1023 (32)	Võro	Vastseliina	Kotlep Pärg	middle	1937
ERA	ERA II 174, 22 (7) < Setu, Järvesuu v., Jatsmani k., Halliku t. - Mihkel Reinola < Maria Reinola, u. 70 a. (1937) Sisestas Eva-Kait Kärblane 2007, kontrollis Eva-Kait Kärblane 2007, redigeeris Luule Krikmann 2007, parandas Salle Kajak 2007		Kõhuvalu vasta juvvas soola ja tuha liimt. Süvväs sibulit. Sis viil rüäjauhhõ juvvas kas vii vai viina seeh.	Sibul	Allium cepa L.	Allium cepa	Allium cepa	Amaryllidaceae	Digestive	Digestive	stomachache	Kõhuvalu	ERA	ERA II 174, 22 (7)	Seto	Setomaa	Mihkel Reinola	middle	1937
Vilbaste	Vilbaste, TN 2, 658 (9) < Räpina khk. - Aune Vitsut < Aksel Tobrov, Räpina Gümnaasiumi II kl. õpilane (1930) Sisestas Urmas Poska 2009, kontrollis Raivo Kalle 2009, redigeeris Tuul Sarv 2009		[Kõhuvalu vastu.] Söödi ka veel sibulat soola ja leivaga.	Sibul	Allium cepa L.	Allium cepa	Allium cepa	Amaryllidaceae	Digestive	Digestive	stomachache	Kõhuvalu	Vilbaste	Vilbaste, TN 2, 658 (9)	Võro	Räpina	Aune Vitsut	middle	1930
Vilbaste	Vilbaste, TN 2, 705 (13) < Räpina khk. - Aune Vitsut < J. Jaagund, Räpina Gümnaasium II kl. õpilane (1930) Sisestas Urmas Poska 2009, kontrollis Raivo Kalle 2009, redigeeris Tuul Sarv 2009		Söödi ka kõhuvalu vastu sibulaid.	Sibul	Allium cepa L.	Allium cepa	Allium cepa	Amaryllidaceae	Digestive	Digestive	stomachache	Kõhuvalu	Vilbaste	Vilbaste, TN 2, 705 (13)	Võro	Räpina	Aune Vitsut	middle	1930
Vilbaste	Vilbaste, TN 7, 180 (7) < Setumaa, Järvesuu v., Velna k. - J. Haring end. Hanson < Ekaterina Sillamets, Värska algkooli V klassi õpilane (1929) Sisestas Tiina Tamme 2009, kontrollis Raivo Kalle 2009, redigeeris Tuul Sarv 2009		Sibul. Pannakse vee sisse, hõõrutakse ära ja tarvitatakse kõhuvalu rohuna.	Sibul	Allium cepa L.	Allium cepa	Allium cepa	Amaryllidaceae	Digestive	Digestive	stomachache	Kõhuvalu	Vilbaste	Vilbaste, TN 7, 180 (7)	Seto	Setomaa	J. Haring end. Hanson	middle	1929
Vilbaste	Vilbaste, TN 7, 232 (11) < Setumaa, Kremesova k. - J. Haring end. Hanson < J. Paasma, Värska algkooli IV klassi õpilane (1930) Sisestas Tiina Tamme 2009, kontrollis Raivo Kalle 2009, redigeeris Tuul Sarv 2009		Valge kriit, mesi ja sibul, rõõsk piim. Keedetakse kõik kokku ja juuakse, kui kõhuvalu on.	Sibul	Allium cepa L.	Allium cepa	Allium cepa	Amaryllidaceae	Digestive	Digestive	stomachache	Kõhuvalu	Vilbaste	Vilbaste, TN 7, 232 (11)	Seto	Setomaa	J. Haring end. Hanson	middle	1930
Vilbaste	Vilbaste, TN 7, 1081 (1b) < Setumaa khk., Obinitsa k. - Boris Rea < mitmelt (1934) Sisestas Maire Heimola 2009, kontrollis Renata Sõukand 2009, redigeeris Tuul Sepp 2009	Allium cepa L.	Setukeelsed taimenimed Meremäe vallas Obinitsas. Allium cepa L. Sippul. Hambavalu puhul toorest sibult soolaga hamba peale.	Sippul	Allium cepa L.	Allium cepa	Allium cepa	Amaryllidaceae	Digestive	Digestive	toothache	Hambavalu	Vilbaste	Vilbaste, TN 7, 1081 (1b)	Seto	Setomaa	Boris Rea	middle	1934
ERA	ERA II 150, 432 (29) < Räpina khk., Veriora v. - Daniel Lepson < Mari Ortus, s. 1867 ja Ann Tikker, s. 1859 (1937) Sisestas Eva-Kait Kärblane 2007, kontrollis Eva-Kait Kärblane 2007, redigeeris Luule Krikmann 2007, parandas Eva-Kait Kärblane 2007		Kõrvavalu. Kui kõrv valutab ja pilli puhub, sis pandas kõrva ja seotas pealt küpsetatud sibul.	Sibul	Allium cepa L.	Allium cepa	Allium cepa	Amaryllidaceae	OTHER	Ear	ear diseases	Kõrvahaigused	ERA	ERA II 150, 432 (29)	Võro	Räpina	Daniel Lepson	middle	1937
Vilbaste	Vilbaste, TN 7, 240 (8) < Setumaa, Masovitsa k. - J. Haring end. Hanson < Praskovija Oraste, Värska algkooli IV klassi õpilane (1930) Sisestas Tiina Tamme 2009, kontrollis Raivo Kalle 2009, redigeeris Tuul Sarv 2009		Sibulaid ja rõõska piima keedetakse siis, kui rinnad haiged.	Sibul	Allium cepa L.	Allium cepa	Allium cepa	Amaryllidaceae	General	General	lung disease	Rinnahaigus	Vilbaste	Vilbaste, TN 7, 240 (8)	Seto	Setomaa	J. Haring end. Hanson	middle	1930
ERA	ERA II 21, 34 (35) < Setu, Mäe v., Varesmäe k. < Setu, Mäe v., Võõpsu k. - Paulopriit Voolaine < Nati Palm, u. 65 a. (1928) Sisestas USN, kontrollis Mare Kalda, redigeeris Luule Krikmann 2007, parandas Eva-Kait Kärblane 2007		Kui kurk on haige, siis on hää pääle panna tampit sibulaid.	Sibul	Allium cepa L.	Allium cepa	Allium cepa	Amaryllidaceae	General	General	throat disease	Kurguhaigus	ERA	ERA II 21, 34 (35)	Seto	Setomaa	Paulopriit Voolaine	middle	1928
Vilbaste	Vilbaste, TN 2, 236 (I) < Setumaa, Värska v., Verhuulitsa k. - M. Kaasikmäe < G. Käola, Košelki algkooli VI kl. õpilane (1937) Sisestas Tiina Tamme 2009, kontrollis Raivo Kalle 2009, redigeeris Tuul Sarv 2009		Arstirohuks tarvitatakse Verhuulitsa küla ümbruses allpool nimetatud taimi järgmiselt. Toomekaapet, mis toome koore alt kaabitakse, pannakse sooja kõrvetatud musta kasuka peale ja mähitakse ümber kurgu, kui kurk haige on, ja süüakse kuuma küpsetatud sibulat.	Sibul	Allium cepa L.	Allium cepa	Allium cepa	Amaryllidaceae	General	General	throat disease	Kurguhaigus	Vilbaste	Vilbaste, TN 2, 236 (I)	Seto	Setomaa	M. Kaasikmäe	middle	1937
Vilbaste	Vilbaste, TN 7, 200 (10) < Setumaa, Järvesuu v., Lõpolja k. - J. Haring end. Hanson< Nikolai Nurmsaar, Värska algkooli VI klassi õpilane (1930) Sisestas Tiina Tamme 2009, kontrollis Raivo Kalle 2009, redigeeris Tuul Sarv 2009		Toomingakoored - segatakse sibulatega segi, taotakse peeneks ja tarvitatakse kurgurohuna.	Sibul	Allium cepa L.	Allium cepa	Allium cepa	Amaryllidaceae	General	General	throat disease	Kurguhaigus	Vilbaste	Vilbaste, TN 7, 200 (10)	Seto	Setomaa	J. Haring end. Hanson	middle	1930
Vilbaste	Vilbaste, TN 2, 234 (VII) < Setumaa, Värska v. - M. Kaasikmäe < Feodor Mäeots, Košelki algkooli V kl. õpilane (1937) Sisestas Tiina Tamme 2009, kontrollis Raivo Kalle 2009, redigeeris Tuul Sarv 2009		Sibulast valmistatakse rohtu. Sibul, ka rõõsk piim, viin ja liikva keedetakse piimaga kokku, see kaitseb tiisikuse eest.	Sibul	Allium cepa L.	Allium cepa	Allium cepa	Amaryllidaceae	General	General	tuberculosis	Tiisikus	Vilbaste	Vilbaste, TN 2, 234 (VII)	Seto	Setomaa	M. Kaasikmäe	middle	1937
RKM	RKM II 59, 581/2 (24) < Setumaa, Lõkova k. - Maria Linna (1956) Sisestas Salle Kajak 2007, kontrollis Salle Kajak 2007, redigeeris Tuul Sarv 2008		Rüüss om sääne haigus midä õga ineminõ om ar põdõnu, kel vähestki ello, ikä om olnu. Ja rüüsüle kui kurälõ haigusõlõ om pallo ruuhi ka. Vana inemisõ kannahasõ ja joova kõkõ mõroba roho hindäle rüüsü vastulitsõst. Kõdrapipõr pandas viina vai ka taari sisse, aetas kuumast. Siis tuud juvvas, ku rüüss kurguh kibises. Tuuga jäi mõnikõrd maaha ka. Viil sei vanõba ine[...]	Sibul	Allium cepa L.	Allium cepa	Allium cepa	Amaryllidaceae	Respiratory	Respiratory	cough	Köha	RKM	RKM II 59, 581/2 (24)	Seto	Setomaa	Maria Linna	late	1956
Vilbaste	Vilbaste, TN 10, 582 (8) < Vastseliina khk., Orava v. - Ida Raudsepp, s. 1892 (1966) Sisestas Tiina Tamme 2010, kontrollis Raivo Kalle 2010, redigeeris Tuul Sepp 2010		Küdset sipul - paisõ- ja kühärohi.	Sipul	Allium cepa L.	Allium cepa	Allium cepa	Amaryllidaceae	Respiratory	Respiratory	cough	Köha	Vilbaste	Vilbaste, TN 10, 582 (8)	Võro	Vastseliina	Ida Raudsepp, s. 1892	late	1966
Vilbaste	Vilbaste, TN 7, 1081 (1a) < Setumaa khk., Obinitsa k. - Boris Rea < mitmelt (1934) Sisestas Maire Heimola 2009, kontrollis Renata Sõukand 2009, redigeeris Tuul Sepp 2009	Allium cepa L.	Setukeelsed taimenimed Meremäe vallas Obinitsas. Allium cepa L. Sippul. Köha puhul süüakse toorelt.	Sippul	Allium cepa L.	Allium cepa	Allium cepa	Amaryllidaceae	Respiratory	Respiratory	cough	Köha	Vilbaste	Vilbaste, TN 7, 1081 (1a)	Seto	Setomaa	Boris Rea	middle	1934
Vilbaste	Vilbaste, TN 7, 178 (7) < Setumaa, Satserinna v., Sesniki k. - J. Haring end. Hanson < Kavril Üsäne, Värska algkooli V klassi õpilane (1930) Sisestas Tiina Tamme 2009, kontrollis Raivo Kalle 2009, redigeeris Tuul Sarv 2009		Küpsetatud sibul - sibulad küpsetakse ära ja tarvitatakse köha vastu.	Sibul	Allium cepa L.	Allium cepa	Allium cepa	Amaryllidaceae	Respiratory	Respiratory	cough	Köha	Vilbaste	Vilbaste, TN 7, 178 (7)	Seto	Setomaa	J. Haring end. Hanson	middle	1930
Vilbaste	Vilbaste, TN 7, 208 (10) < Räpina khk., Kahkva v., Suure-Veerksu k. - J. Haring end. Hanson < Johannes Hammelberg, Värska algkooli VI klassi õpilane (1930) Sisestas Tiina Tamme 2009, kontrollis Raivo Kalle 2009, redigeeris Tuul Sarv 2009		Sibul - küpsetatakse ära ja tarvitatakse köharohuna.	Sibul	Allium cepa L.	Allium cepa	Allium cepa	Amaryllidaceae	Respiratory	Respiratory	cough	Köha	Vilbaste	Vilbaste, TN 7, 208 (10)	Võro	Räpina	J. Haring end. Hanson	middle	1930
RKM	RKM I 3, 481 (9) < Räpina khk., Linte k. - Jaan Tolmusk < Jaan Tolmusk oma mälestuste järgi (1960) Sisestas Salle Kajak 2009, redigeeris Tuul Sepp 2010		Paised ehmumisest, külmetamisest. Paise peata. Arstimise puhul hakkab jooksma mitmest august. Rohuks mesi + sibul + püüdlijahu.	Sibul	Allium cepa L.	Allium cepa	Allium cepa	Amaryllidaceae	Skin	Skin	boil	Paise	RKM	RKM I 3, 481 (9)	Võro	Räpina	Jaan Tolmusk	late	1960
Vilbaste	Vilbaste, TN 10, 582 (8) < Vastseliina khk., Orava v. - Ida Raudsepp, s. 1892 (1966) Sisestas Tiina Tamme 2010, kontrollis Raivo Kalle 2010, redigeeris Tuul Sepp 2010		Küdset sipul - paisõ- ja kühärohi.	Sipul	Allium cepa L.	Allium cepa	Allium cepa	Amaryllidaceae	Skin	Skin	boil	Paise	Vilbaste	Vilbaste, TN 10, 582 (8)	Võro	Vastseliina	Ida Raudsepp, s. 1892	late	1966
Vilbaste	Vilbaste, TN 7, 247 (14) < Setumaa, Värska al. - J. Haring end. Hanson < Leida Kelle, Värska algkooli IV klassi õpilane (1930) Sisestas Tiina Tamme 2009, kontrollis Raivo Kalle 2009, redigeeris Tuul Sarv 2009		Sibul. Küpsetatud sibul paise pääle.	Sibul	Allium cepa L.	Allium cepa	Allium cepa	Amaryllidaceae	Skin	Skin	boil	Paise	Vilbaste	Vilbaste, TN 7, 247 (14)	Seto	Setomaa	J. Haring end. Hanson	middle	1930
ERA	ERA II 301, 470 (7) < Setumaa, Vilo v., Ojavere k. - Maria Linna (1942) Sisestas USN, kontrollis Salle Kajak 2007, redigeeris Luule Krikmann 2007, parandas Salle Kajak 2007		Palanu pääle valõtas rõõska piima. Viil pandas palanu pääle küdsetüt sibulat ja munavalgõt.	Sibul	Allium cepa L.	Allium cepa	Allium cepa	Amaryllidaceae	Skin	Skin	burned wound	Põletushaav	ERA	ERA II 301, 470 (7)	Seto	Setomaa	Maria Linna	middle	1942
E	E 8° XII, 27 (79) < Räpina khk. - Matthias Johann Eisen (1932-1933) Sisestas Pille Parder 2003, kontrollis Salle Kajak 2006, redigeeris Luule Krikmann 2007, parandas Salle Kajak 2007		Kui paise või kasvaja tekib, siis võetagu küpsetatud soe sibul ja pandagu peale. Paise puhkeb siis varsti. Kui paise juba mädaneb, tuleb mäda enne välja pigistada ja siis alles sibulad peale panna.	Sibul	Allium cepa L.	Allium cepa	Allium cepa	Amaryllidaceae	Skin	Skin	lump on skin	Kasvajad Paise	E	E 8° XII, 27 (79)	Võro	Räpina	Matthias Johann Eisen	middle	1932-1933
ERA	ERA II 174, 20 (2) < Setu, Järvesuu v., Jatsmani k., Halliku t. - Mihkel Reinola < Maria Reinola, u. 70 a. (1937) Sisestas Eva-Kait Kärblane 2007, kontrollis Eva-Kait Kärblane 2007, redigeeris Luule Krikmann 2007, parandas Eva-Kait Kärblane 2007		Kasvjale pandas toomõ kuupõ, tuurõ kala ja sibula segu, miä om ar pest.	Sibul	Allium cepa L.	Allium cepa	Allium cepa	Amaryllidaceae	Skin	Skin	lump on skin	Kasvajad	ERA	ERA II 174, 20 (2)	Seto	Setomaa	Mihkel Reinola	middle	1937
ERA	ERA II 252, 288 (17) < Setu, Satserinna v., Säpina k. - Enn Sõrmus < Stepanida Ind, s. 1864 (1938/9) Sisestas USN, kontrollis Eva-Kait Kärblane 2007, redigeeris Luule Krikmann 2007, parandas Eva-Kait Kärblane 2007		Kasuja. Peenikäse raudnõgõsõ ar surbo (peenöst tampi), kusta pääle ja lämmistäda perüs tubliste nink pääle köütä. Kui tuu ei avita, sis sibala võiuga pääle panda, aga nii lämmält, ko vähäge kand. Pandas ka versa (värskeid) kallo sibulediga.	Sibul	Allium cepa L.	Allium cepa	Allium cepa	Amaryllidaceae	Skin	Skin	lump on skin	Kasvajad	ERA	ERA II 252, 288 (17)	Seto	Setomaa	Enn Sõrmus	middle	1938/9
ERA	ERA II 150, 430 (16) < Räpina khk., Veriora v. - Daniel Lepson < Mari Ortus, s. 1867 ja Ann Tikker, s. 1859 (1937) Sisestas Eva-Kait Kärblane 2007, kontrollis Eva-Kait Kärblane 2007, redigeeris Luule Krikmann 2007, parandas Eva-Kait Kärblane 2007		Küpsetatas ahjus ehk pliida all sibul hästi pehmeks, kooritakse ära ja pannakse soojalt koeranaelale peale, mis teda pehmeks teeb ja kiiremini mäda välja hautab.	Sibul	Allium cepa L.	Allium cepa	Allium cepa	Amaryllidaceae	Skin	Skin	pimples	Koeranael	ERA	ERA II 150, 430 (16)	Võro	Räpina	Daniel Lepson	middle	1937
ERA	ERA II 252, 288 (18) < Setu, Satserinna v., Säpina k. - Enn Sõrmus < Stepanida Ind, s. 1864 (1938/9) Sisestas USN, kontrollis Eva-Kait Kärblane 2007, redigeeris Luule Krikmann 2007, parandas Eva-Kait Kärblane 2007		Kusõmine kinni, sis pandas sibulet ja võido, magõhõlt kõtuotsa pääle.	Sibul	Allium cepa L.	Allium cepa	Allium cepa	Amaryllidaceae	Urological	Urological	urinaru retention	Uriinipeetus	ERA	ERA II 252, 288 (18)	Seto	Setomaa	Enn Sõrmus	middle	1938/9
RKM	RKM II 59, 582/3 (27) < Setumaa, Lõkova k. - Maria Linna (1956) Sisestas Salle Kajak 2007, kontrollis Salle Kajak 2007, redigeeris Tuul Sarv 2008		Haltaja hamba pääle panti ka piprõkõtra. Ku oll hamba seeh tsopp, siis sinnä panti vaharaas, tuu puhast prahi hambatsopast vällä. Haigid hambaigimid võieti miiga ka. Siis süüdi kurõmarju, ku ümbre hambidõ igime tüke mädänemä. Ku hamba liigusõ suuh ja tüke ar kakkõma, siis tulõ küüslauka süvvä.	Küüslauk	Allium sativum L.	Allium sativum	Allium sativum	Amaryllidaceae	Digestive	Digestive	tooth diseases	Hambahaigused	RKM	RKM II 59, 582/3 (27)	Seto	Setomaa	Maria Linna	late	1956
Vilbaste	Vilbaste, TN 7, 239 (7) < Setumaa, Masovitsa k. - J. Haring end. Hanson < Praskovija Oraste, Värska algkooli IV klassi õpilane (1930) Sisestas Tiina Tamme 2009, kontrollis Raivo Kalle 2009, redigeeris Tuul Sarv 2009		Kurslaga. Võime ka tarvitada, kui kurk haige. Selle tambime ära ja paneme peale.	Kurslaga	Allium sativum L.	Allium sativum	Allium sativum	Amaryllidaceae	General	General	throat disease	Kurguhaigus	Vilbaste	Vilbaste, TN 7, 239 (7)	Seto	Setomaa	J. Haring end. Hanson	middle	1930
RKM	RKM II 59, 581/2 (24) < Setumaa, Lõkova k. - Maria Linna (1956) Sisestas Salle Kajak 2007, kontrollis Salle Kajak 2007, redigeeris Tuul Sarv 2008		Rüüss om sääne haigus midä õga ineminõ om ar põdõnu, kel vähestki ello, ikä om olnu. Ja rüüsüle kui kurälõ haigusõlõ om pallo ruuhi ka. Vana inemisõ kannahasõ ja joova kõkõ mõroba roho hindäle rüüsü vastulitsõst. Kõdrapipõr pandas viina vai ka taari sisse, aetas kuumast. Siis tuud juvvas, ku rüüss kurguh kibises. Tuuga jäi mõnikõrd maaha ka. Viil sei vanõba ine[...]	Küüslauk	Allium sativum L.	Allium sativum	Allium sativum	Amaryllidaceae	Respiratory	Respiratory	cough	Köha	RKM	RKM II 59, 581/2 (24)	Seto	Setomaa	Maria Linna	late	1956
Vilbaste	Vilbaste, TN 7, 228 (13) < Setumaa, Ersava k. - J. Haring end. Hanson < Anna Leping, Värska algkooli õpilane (1930) Sisestas Tiina Tamme 2009, kontrollis Raivo Kalle 2009, redigeeris Tuul Sarv 2009		Kurslakk. Teda hõõrutakse lusikaga puruks ja siis köidetakse lapiga umbepõlenule peale.	Kurslakk	Allium sativum L.	Allium sativum	Allium sativum	Amaryllidaceae	Skin	Skin	abscess	Umbes	Vilbaste	Vilbaste, TN 7, 228 (13)	Seto	Setomaa	J. Haring end. Hanson	middle	1930
Vilbaste	Vilbaste, TN 7, 228 (10) < Setumaa, Ersava k. - J. Haring end. Hanson < Anna Leping, Värska algkooli õpilane (1930) Sisestas Tiina Tamme 2009, kontrollis Raivo Kalle 2009, redigeeris Tuul Sarv 2009		Imälepp. Tema kasvudest keedetakse teed ja juuakse kõhuvalu vastu.	Imälepp	Alnus glutinosa (L.) Gaertn.	Alnus	Alnus glutinosa	Betulaceae	Digestive	Digestive	stomachache	Kõhuvalu	Vilbaste	Vilbaste, TN 7, 228 (10)	Seto	Setomaa	J. Haring end. Hanson	middle	1930
Vilbaste	Vilbaste, TN 5, 16 (10) < Räpina khk., Räpina v. - Gustav Vilbaste < A. Havakats, Tartu Poeglastegümnaasiumi õpilane (1934) Sisestas Maire Heimola 2009, kontrollis Raivo Kalle 2009, redigeeris Tuul Sepp 2010		Kui ihu sügeleb, olevat pärast sauna väga kasulik vihelda Alnus incana vihaga, siis kaduvat sügelemine.	Valge lepp	Alnus incana (L.) Moench	Alnus	Alnus incana	Betulaceae	Skin	Skin	itching	Sügelus	Vilbaste	Vilbaste, TN 5, 16 (10)	Võro	Räpina	Gustav Vilbaste	middle	1934
Vilbaste	Vilbaste, TN 7, 1081 (2) < Setumaa khk., Obinitsa k. - Boris Rea < mitmelt (1934) Sisestas Maire Heimola 2009, kontrollis Renata Sõukand 2009, redigeeris Tuul Sepp 2009	Alnus incana L.	Alnus incana L. Lepp. Kui “tiirad” on ehk jalg süütab talla alt, aetakse lepapuru tükk kuumaks ja hõõrutakse ehk pitsitakse jalatalda.	Lepp	Alnus incana (L.) Moench	Alnus	Alnus incana	Betulaceae	Culture bound disease	Culture bound disease	tiir	Tiir	Vilbaste	Vilbaste, TN 7, 1081 (2)	Seto	Setomaa	Boris Rea	middle	1934
H	H II 71, 526 (2b) < Vastseliina khk. - Jaan Jakobson (1903) Sisestas USN, kontrollis Eva-Kait Kärblane 2006		["Vana aja rohitsemisest"] Aga kui inemine jälle hindä olli nõstmisega ärä vennitänü, sis võeti jälle kuivanud lepäuad ja mis rüäpää külen kasuse mustad suurõd teräd, neid kutsudes "soehambad". Sis panti ka neid lepäube sisse, hõõrudi piinüs ja panti jälle viina sisse. See olli jälle sellele tõbõlõ suur abi.	Lepp	Alnus spp.	Alnus	Alnus	Betulaceae	Culture bound disease	Culture bound disease	venitus	Venitus	H	H II 71, 526 (2b)	Võro	Vastseliina	Jaan Jakobson	early	1903
Vilbaste	Vilbaste, TN 2, 239 (3) < Setumaa, Värska v., Värska k. - M. Kaasikmäe < Anna Naabel, Košelki algkooli VI kl. õpilane (1937) Sisestas Tiina Tamme 2009, kontrollis Raivo Kalle 2009, redigeeris Tuul Sarv 2009		Mesi, lepapungad ja sipelgad keedetakse pajas ära ning neid tarvitatakse arstirohuks põlenud kohtade peale.	Lepp	Alnus spp.	Alnus	Alnus	Betulaceae	Skin	Skin	burned wound	Põletushaav	Vilbaste	Vilbaste, TN 2, 239 (3)	Seto	Setomaa	M. Kaasikmäe	middle	1937
H	H II 32, 942 (13) < Räpina khk., Toolamaa v. - Isak Suurmann (1888) Sisestas Renata Sõukand 2001, kontrollis Eva-Kait Kärblane 2006		Huule haikuse vasta näritas koort lepäpuu päält.	Lepp	Alnus spp.	Alnus	Alnus	Betulaceae	Skin	Skin	cracked lips	Huulte lõhenemine	H	H II 32, 942 (13)	Võro	Räpina	Isak Suurmann	early	1888
Vilbaste	Vilbaste, TN 7, 172 (25) < Setumaa, Mäe v., Rõsna k. - J. Haring end. Hanson < F. Laanetu, Värska algkooli VI klassi õpilane (1930) Sisestas Tiina Tamme 2009, kontrollis Raivo Kalle 2009, redigeeris Tuul Sarv 2009		Soolepad - käidakse saunas, kui vistrikud on.	Soolepp	Alnus spp.	Alnus	Alnus	Betulaceae	Skin	Skin	pimples	Vistrikud	Vilbaste	Vilbaste, TN 7, 172 (25)	Seto	Setomaa	J. Haring end. Hanson	middle	1930
Vilbaste	Vilbaste, TN 2, 668 (6) < Räpina khk. - Aune Vitsut < E. Türkson, Räpina Gümnaasiumi II kl. õpilane (1930) Sisestas Urmas Poska 2009, kontrollis Raivo Kalle 2009, redigeeris Tuul Sarv 2009		Aalolille tarvitatakse põletatud haava peale ja sisemise haiguse vastu. Lastakse mõni tilk aalomahla viina sisse. /---/	Aalo	Aloe arborescens Mill.	Aloe arborescens	Aloe arborescens	Asphodelaceae	Culture bound disease	Culture bound disease	internal disease	Seest haigus	Vilbaste	Vilbaste, TN 2, 668 (6)	Võro	Räpina	Aune Vitsut	middle	1930
ERA	ERA II 155, 692 (31) < Setu khk., Järvesuu v., Saarepää k. < Setu khk., Jatsmani k. - Nikolai Sõrmus < Anna Herne, 58 a. (1937) Sisestas USN, kollatsioneeris Kadi Sarv, redigeeris Luule Krikmann 2007, parandas Eva-Kait Kärblane 2007		Tiiskusõ vasta om latsõ kusi hää, ka vanõmba inemise kusi, ainolt tõbidsõ kust ei tohi võtta. Mitmõ ommava tuuga vällä arstnova. Siso tuu pakso lilli liim, mis akna pääl kasus.	pakso lill	Aloe arborescens Mill.	Aloe arborescens	Aloe arborescens	Asphodelaceae	General	General	tuberculosis	Tiisikus	ERA	ERA II 155, 692 (31)	Seto	Setomaa	Nikolai Sõrmus	middle	1937
ERA	ERA II 155, 702 (57) < Setu khk., Petseri l. - Nikolai Sõrmus < Emmi Kõlli (1937) Sisestas USN, kollatsioneeris Kadi Sarv, redigeeris Luule Krikmann 2007, parandas Eva-Kait Kärblane 2007		Tiiskusõ vasta om inimese kusi väiga hää, nii ütlese õks nuu kes ommava tuuga arstnova. Niisama ütlese ka, et aaloleht pandas ahjo kuuma leevä sisse, sis mis sinnä viil mano pandas, ja antas haigõlõ sis tuud leibä süvvä, tuu olõvat ka väiga hää tiiskusõ vasta.	Aalo	Aloe arborescens Mill.	Aloe arborescens	Aloe arborescens	Asphodelaceae	General	General	tuberculosis	Tiisikus	ERA	ERA II 155, 702 (57)	Seto	Setomaa	Nikolai Sõrmus	middle	1937
Vilbaste	Vilbaste, TN 10, 582 (2) < Vastseliina khk., Orava v. - Ida Raudsepp, s. 1892 (1966) Sisestas Tiina Tamme 2010, kontrollis Raivo Kalle 2010, redigeeris Tuul Sepp 2010		Aaloe - palanu-, köhä-, tiiskusõrohi.	Aaloe	Aloe arborescens Mill.	Aloe arborescens	Aloe arborescens	Asphodelaceae	General	General	tuberculosis	Tiisikus	Vilbaste	Vilbaste, TN 10, 582 (2)	Võro	Vastseliina	Ida Raudsepp, s. 1892	late	1966
Vilbaste	Vilbaste, TN 7, 172 (27) < Setumaa, Mäe v., Rõsna k. - J. Haring end. Hanson < F. Laanetu, Värska algkooli VI klassi õpilane (1930) Sisestas Tiina Tamme 2009, kontrollis Raivo Kalle 2009, redigeeris Tuul Sarv 2009		Aalolill - pigistatakse aaloleent ja pannakse pudelisse meega, siis küpsetatakse leivaga ja tarvitatakse tiisikuse vastu.	Aalo	Aloe arborescens Mill.	Aloe arborescens	Aloe arborescens	Asphodelaceae	General	General	tuberculosis	Tiisikus	Vilbaste	Vilbaste, TN 7, 172 (27)	Seto	Setomaa	J. Haring end. Hanson	middle	1930
Vilbaste	Vilbaste, TN 7, 187 (11) < Setumaa, Järvesuu v., Värska k. - J. Haring end. Hanson < Leo Johanson, Värska algkooli V klassi õpilane (1929) Sisestas Tiina Tamme 2009, kontrollis Raivo Kalle 2009, redigeeris Tuul Sarv 2009		Aaloemahla keedetakse meega ning tarvitatakse samaks otstarbeks [arstitakse tiisikushaigeid].	Aaloe	Aloe arborescens Mill.	Aloe arborescens	Aloe arborescens	Asphodelaceae	General	General	tuberculosis	Tiisikus	Vilbaste	Vilbaste, TN 7, 187 (11)	Seto	Setomaa	J. Haring end. Hanson	middle	1929
Vilbaste	Vilbaste, TN 7, 249 (9) < Setumaa, Värska al. - J. Haring end. Hanson < Leonid Leopard, Värska algkooli IV klassi õpilane (1930) Sisestas Tiina Tamme 2009, kontrollis Raivo Kalle 2009, redigeeris Tuul Sarv 2009		Aleo. Lillemahla tarvitatakse tiisikuse vastu.	Aleo	Aloe arborescens Mill.	Aloe arborescens	Aloe arborescens	Asphodelaceae	General	General	tuberculosis	Tiisikus	Vilbaste	Vilbaste, TN 7, 249 (9)	Seto	Setomaa	J. Haring end. Hanson	middle	1930
Vilbaste	Vilbaste, TN 10, 582 (2) < Vastseliina khk., Orava v. - Ida Raudsepp, s. 1892 (1966) Sisestas Tiina Tamme 2010, kontrollis Raivo Kalle 2010, redigeeris Tuul Sepp 2010		Aaloe - palanu-, köhä-, tiiskusõrohi.	Aaloe	Aloe arborescens Mill.	Aloe arborescens	Aloe arborescens	Asphodelaceae	Respiratory	Respiratory	cough	Köha	Vilbaste	Vilbaste, TN 10, 582 (2)	Võro	Vastseliina	Ida Raudsepp, s. 1892	late	1966
ERA	ERA II 155, 686 (3) < Setu khk., Suure-Rõsna k. - Nikolai Sõrmus < Ivan Urb, 54 a. (1937) Sisestas USN, kollatsioneeris Kadi Sarv, redigeeris Luule Krikmann 2007, parandas Eva-Kait Kärblane 2007		Palotusõ vasta om suul, uma tatt, sapp ja aaloleht.	Aalo	Aloe arborescens Mill.	Aloe arborescens	Aloe arborescens	Asphodelaceae	Skin	Skin	burned wound	Põletushaav	ERA	ERA II 155, 686 (3)	Seto	Setomaa	Nikolai Sõrmus	middle	1937
ERA	ERA II 155, 687 (8) < Setu khk., Mäe v., Võõpsu k. < Setu khk., Mäe v., Varesemäe k. - Nikolai Sõrmus < Marie Kütte, s. 1862 (1937) Sisestas USN, kollatsioneeris Kadi Sarv, redigeeris Luule Krikmann 2007, parandas Eva-Kait Kärblane 2007		Palotusõ vasta om tsia sapp ja aaloleht väiga hää - tuul om sääne kasulik liim siseh.	Aalo	Aloe arborescens Mill.	Aloe arborescens	Aloe arborescens	Asphodelaceae	Skin	Skin	burned wound	Põletushaav	ERA	ERA II 155, 687 (8)	Seto	Setomaa	Nikolai Sõrmus	middle	1937
Vilbaste	Vilbaste, TN 10, 582 (2) < Vastseliina khk., Orava v. - Ida Raudsepp, s. 1892 (1966) Sisestas Tiina Tamme 2010, kontrollis Raivo Kalle 2010, redigeeris Tuul Sepp 2010		Aaloe - palanu-, köhä-, tiiskusõrohi.	Aaloe	Aloe arborescens Mill.	Aloe arborescens	Aloe arborescens	Asphodelaceae	Skin	Skin	burned wound	Põletushaav	Vilbaste	Vilbaste, TN 10, 582 (2)	Võro	Vastseliina	Ida Raudsepp, s. 1892	late	1966
Vilbaste	Vilbaste, TN 2, 229 (5) < Setumaa, Värska v., Määsovitsa k. - M. Kaasikmäe < Ivan Pille, Košelki algkooli V kl. õpilane (1937) Sisestas Tiina Tamme 2009, kontrollis Raivo Kalle 2009, redigeeris Tuul Sarv 2009		Aalolille leht pigistatakse põletatud haavale.	Aaloe	Aloe arborescens Mill.	Aloe arborescens	Aloe arborescens	Asphodelaceae	Skin	Skin	burned wound	Põletushaav	Vilbaste	Vilbaste, TN 2, 229 (5)	Seto	Setomaa	M. Kaasikmäe	middle	1937
Vilbaste	Vilbaste, TN 2, 230 (V) < Setumaa, Värska v., Kremesova k. - M. Kaasikmäe < Mihail Ülenurm, Košelki algkooli V kl. õpilane (1937) Sisestas Tiina Tamme 2009, kontrollis Raivo Kalle 2009, redigeeris Tuul Sarv 2009		Aalolille tarvitatakse põletatud haava pääle pigistades, mis hästi mõjub.	Aaloe	Aloe arborescens Mill.	Aloe arborescens	Aloe arborescens	Asphodelaceae	Skin	Skin	burned wound	Põletushaav	Vilbaste	Vilbaste, TN 2, 230 (V)	Seto	Setomaa	M. Kaasikmäe	middle	1937
Vilbaste	Vilbaste, TN 2, 668 (6) < Räpina khk. - Aune Vitsut < E. Türkson, Räpina Gümnaasiumi II kl. õpilane (1930) Sisestas Urmas Poska 2009, kontrollis Raivo Kalle 2009, redigeeris Tuul Sarv 2009		Aalolille tarvitatakse põletatud haava peale ja sisemise haiguse vastu. Lastakse mõni tilk aalomahla viina sisse. /---/	Aalo	Aloe arborescens Mill.	Aloe arborescens	Aloe arborescens	Asphodelaceae	Skin	Skin	burned wound	Põletushaav	Vilbaste	Vilbaste, TN 2, 668 (6)	Võro	Räpina	Aune Vitsut	middle	1930
Vilbaste	Vilbaste, TN 7, 203 (10) < Setumaa, Järvesuu v., Slobotka k. - J. Haring end. Hanson < Anastasia Hõbejärv, Värska algkooli V klassi õpilane (1929) Sisestas Tiina Tamme 2009, kontrollis Raivo Kalle 2009, redigeeris Tuul Sarv 2009		Aalus on põlendusrohi.	Aalus	Aloe arborescens Mill.	Aloe arborescens	Aloe arborescens	Asphodelaceae	Skin	Skin	burned wound	Põletushaav	Vilbaste	Vilbaste, TN 7, 203 (10)	Seto	Setomaa	J. Haring end. Hanson	middle	1929
Vilbaste	Vilbaste, TN 7, 186 (12) < Setumaa, Järvesuu v., Värska k. - J. Haring end. Hanson < Matrona Luuskar, Värska algkooli V klassi õpilane (1929) Sisestas Tiina Tamme 2009, kontrollis Raivo Kalle 2009, redigeeris Tuul Sarv 2009		Tsihkniõied. Keedetakse teed köha vastu. Nad kasvavad soo ääres, õied on roosakad.	Tsihkn	Andromeda polifolia L.	Andromeda polifolia	Andromeda polifolia	Ericaceae	Respiratory	Respiratory	cough	Köha	Vilbaste	Vilbaste, TN 7, 186 (12)	Seto	Setomaa	J. Haring end. Hanson	middle	1929
Vilbaste	Vilbaste, TN 7, 203 (15) < Setumaa, Järvesuu v., Slobotka k. - J. Haring end. Hanson < Anastasia Hõbejärv, Värska algkooli V klassi õpilane (1929) Sisestas Tiina Tamme 2009, kontrollis Raivo Kalle 2009, redigeeris Tuul Sarv 2009		Haragaheinad on pimesoolika rohi.	Haragheinad	Anemone nemorosa L.	OTHER	Anemone nemorosa	Ranunculaceae	Digestive	Digestive	appendicitis	Pimesoolepõletik	Vilbaste	Vilbaste, TN 7, 203 (15)	Seto	Setomaa	J. Haring end. Hanson	middle	1929
Vilbaste	Vilbaste, TN 7, 176 (17) < Setumaa, Satserinna v., Sestniki k. - J. Haring end. Hanson < Nikolai Puusaar, Värska algkooli VI klassi õpilane (1930) Sisestas Tiina Tamme 2009, kontrollis Raivo Kalle 2009, redigeeris Tuul Sarv 2009		Haraklill - Haraklilli keedetakse ja juuakse kõllatõbehaiguse puhul.	Haraklilled	Anemone nemorosa L.	OTHER	Anemone nemorosa	Ranunculaceae	Digestive	Digestive	jaundice	Kollatõbi	Vilbaste	Vilbaste, TN 7, 176 (17)	Seto	Setomaa	J. Haring end. Hanson	middle	1930
Vilbaste	Vilbaste, TN 7, 1020 (1) < Vastseliina khk., Misso v. - Kotlep Pärg, Pugola algkooli õpetaja < Helmut Kukk, Pugola algkooli õpilane (1937) Sisestas Alice Peetsu 2009, kontrollis Renata Sõukand 2009, redigeeris Tuul Sarv 2009	Angelica silvestris L.	Minu kodukohas leiduvate mõningate tuntumate taimede nimed. Pütsk - heinputk (Angelica silvestris L.). Karjased teevad vilepilli. Tema juurt tarvitatakse kõhuhaiguste vastu.	Heinputk Pütsk	Angelica sylvestris L.	Angelica sylvestris	Angelica sylvestris	Apiaceae	Digestive	Digestive	stomach disease	Kõhuhaigused	Vilbaste	Vilbaste, TN 7, 1020 (1)	Võro	Vastseliina	Kotlep Pärg, Pugola algkooli õpetaja	middle	1937
Vilbaste	Vilbaste, TN 5, 16 (7) < Räpina khk., Räpina v. - Gustav Vilbaste < A. Havakats, Tartu Poeglastegümnaasiumi õpilane (1934) Sisestas Maire Heimola 2009, kontrollis Raivo Kalle 2009, redigeeris Tuul Sepp 2010	Angelica silvestris	Angelica silvestris - seemned solkmete (kõhuusside) vastu.	Heinputk	Angelica sylvestris L.	Angelica sylvestris	Angelica sylvestris	Apiaceae	Digestive	Digestive	stomach worms	Kõhuussid	Vilbaste	Vilbaste, TN 5, 16 (7)	Võro	Räpina	Gustav Vilbaste	middle	1934
Vilbaste	Vilbaste, TN 7, 173 (32) < Setumaa, Mäe v., Rõsna k. - J. Haring end. Hanson < F. Laanetu, Värska algkooli VI klassi õpilane (1930) Sisestas Tiina Tamme 2009, kontrollis Raivo Kalle 2009, redigeeris Tuul Sarv 2009		Kassikäpad - keedetakse teed ja tarvitatakse kuupuhastuste korratuste puhul.	Kassikäpad	Antennaria dioica (L.) Gaertn.	OTHER	Antennaria dioica (L.) Gaertn.	Asteraceae	OTHER	Female genital	problems with menstruation	Menstruatsioonihäired	Vilbaste	Vilbaste, TN 7, 173 (32)	Seto	Setomaa	J. Haring end. Hanson	middle	1930
Vilbaste	Vilbaste, TN 2, 697/8 (5) < Räpina khk. - Aune Vitsut < H. Kiudosi, Räpina Gümnaasium õpilane (1930) Sisestas Urmas Poska 2009, kontrollis Raivo Kalle 2009, redigeeris Tuul Sarv 2009		Takjajuurtest valmistatud tee oli külmetuse, pääkõõma, sammaspoole ja verepuhastuse vastu.	Takjad	Arctium tomentosum Mill.	Arctium tomentosum	Arctium tomentosum	Asteraceae	OTHER	Blood	blood cleancing	Vere puhastamine	Vilbaste	Vilbaste, TN 2, 697/8 (5)	Võro	Räpina	Aune Vitsut	middle	1930
Vilbaste	Vilbaste, TN 7, 166 c < Räpina khk. - Aune Vitsut < Elsa Hirmo, Räpina Gümnaasiumi II klassi õpilane (1930) Sisestas Tiina Tamme 2009, kontrollis Raivo Kalle 2009, redigeeris Tuul Sarv 2009		Takjajuurtest tehakse teed, mis on hea abinõu vere puhastamiseks, külmetuse vastu, pääkõõma ja sammaspoolikute vastu.	Takja	Arctium tomentosum Mill.	Arctium tomentosum	Arctium tomentosum	Asteraceae	OTHER	Blood	blood cleancing	Vere puhastamine	Vilbaste	Vilbaste, TN 7, 166 c	Võro	Räpina	Aune Vitsut	middle	1930
ERA	ERA II 252, 296 (40) < Setu, Satserinna v., Säpina k. - Enn Sõrmus < Stepanida Ind, s. 1864 (1938/9) Sisestas USN, kontrollis Eva-Kait Kärblane 2007, redigeeris Luule Krikmann 2007, parandas Eva-Kait Kärblane 2007		Pistja (tsuskaja). Halusa takja liimit kiitä ja juvva.	takja	Arctium tomentosum Mill.	Arctium tomentosum	Arctium tomentosum	Asteraceae	Culture bound disease	Culture bound disease	pistja	Pistja	ERA	ERA II 252, 296 (40)	Seto	Setomaa	Enn Sõrmus	middle	1938/9
H	H I 8, 332 (2) < Vastseliina khk. - Jaan Sandra (1895) Sisestas Ave Tupits 2001, kontrollis Salle Kajak 2006		Takjamarja ehk -seemne omma jällegi sisemäise, tsuskajahaiguse vasta.	Takjas	Arctium tomentosum Mill.	Arctium tomentosum	Arctium tomentosum	Asteraceae	Culture bound disease	Culture bound disease	pistja	Pistja	H	H I 8, 332 (2)	Võro	Vastseliina	Jaan Sandra	early	1895
Vilbaste	Vilbaste, TN 7, 197 (5) < Setumaa, Järvesuu v., Värska k. - J. Haring end. Hanson < Paul Kübar, Värska algkooli VI klassi õpilane (1929) Sisestas Tiina Tamme 2009, kontrollis Raivo Kalle 2009, redigeeris Tuul Sarv 2009		Takjas. Keedetakse teed ja tarvitatakse köha, tiisikuse ja kõiksugu külje- ja rinnapistete vastu.	Takjas	Arctium tomentosum Mill.	Arctium tomentosum	Arctium tomentosum	Asteraceae	Culture bound disease	Culture bound disease	pistja	Pistja	Vilbaste	Vilbaste, TN 7, 197 (5)	Seto	Setomaa	J. Haring end. Hanson	middle	1929
Vilbaste	Vilbaste, TN 7, 166 e < Räpina khk. - Aune Vitsut < Elsa Hirmo, Räpina Gümnaasiumi II klassi õpilane (1930) Sisestas Tiina Tamme 2009, kontrollis Raivo Kalle 2009, redigeeris Tuul Sarv 2009		[takja] Seemnetest valmistatud tee korraldab seedimist.	Takja	Arctium tomentosum Mill.	Arctium tomentosum	Arctium tomentosum	Asteraceae	Digestive	Digestive	digestion problems	Seedehäired	Vilbaste	Vilbaste, TN 7, 166 e	Võro	Räpina	Aune Vitsut	middle	1930
Vilbaste	Vilbaste, TN 7, 181 (1) < Setumaa, Järvesuu v., Mäe Slobotka k. - J. Haring end. Hanson < Nikolai Paloveer, Värska algkooli V klassi õpilane (1929) Sisestas Tiina Tamme 2009, kontrollis Raivo Kalle 2009, redigeeris Tuul Sarv 2009		Taimede tarvitamine vanal ajal. Mäe Slobotka külas, Järvesuu vallas tarvitab külarahvas järgmesi taimeid arstirohtudeks. Takjas - külarahvas tarvitab teda kõhurohuks, keedab temast teed.	Takjas	Arctium tomentosum Mill.	Arctium tomentosum	Arctium tomentosum	Asteraceae	Digestive	Digestive	stomach disease	Kõhuhaigused	Vilbaste	Vilbaste, TN 7, 181 (1)	Seto	Setomaa	J. Haring end. Hanson	middle	1929
Vilbaste	Vilbaste, TN 7, 207 (1) < Räpina khk., Kahkva v., Suure-Veerksu k. - J. Haring end. Hanson < Johannes Hammelberg, Värska algkooli VI klassi õpilane (1930) Sisestas Tiina Tamme 2009, kontrollis Raivo Kalle 2009, redigeeris Tuul Sarv 2009		Taimede tarvitamine vanemal ajal. Suure-Veerksu külas Kahkva vallas tarvitab külarahvas järgmisi taimeid arstirohtudeks. Takjas - külarahvas keedab temast teed ja tarvitab kõhurohuna.	Takjas	Arctium tomentosum Mill.	Arctium tomentosum	Arctium tomentosum	Asteraceae	Digestive	Digestive	stomach disease	Kõhuhaigused	Vilbaste	Vilbaste, TN 7, 207 (1)	Võro	Räpina	J. Haring end. Hanson	middle	1930
Vilbaste	Vilbaste, TN 2, 231 (I) < Vastseliina khk., Soe k. - M. Kaasikmäe < Voldemar Laugasson, Košelki algkooli V kl. õpilane (1937) Sisestas Tiina Tamme 2009, kontrollis Raivo Kalle 2009, redigeeris Tuul Sarv 2009		Arstirohuks tarvitatakse Soe küla ümbruses allpool nimetatud taimi järgmiselt. Takjas kasvab kuival kohal metsa all. Teda tuleb hästi soojas ruumis ära kuivatada ja ära keeta. Teda tarvitatakse tiisikuse vastu.	Takjas	Arctium tomentosum Mill.	Arctium tomentosum	Arctium tomentosum	Asteraceae	General	General	tuberculosis	Tiisikus	Vilbaste	Vilbaste, TN 2, 231 (I)	Võro	Vastseliina	M. Kaasikmäe	middle	1937
Vilbaste	Vilbaste, TN 2, 697/8 (5) < Räpina khk. - Aune Vitsut < H. Kiudosi, Räpina Gümnaasium õpilane (1930) Sisestas Urmas Poska 2009, kontrollis Raivo Kalle 2009, redigeeris Tuul Sarv 2009		Takjajuurtest valmistatud tee oli külmetuse, pääkõõma, sammaspoole ja verepuhastuse vastu.	Takjad	Arctium tomentosum Mill.	Arctium tomentosum	Arctium tomentosum	Asteraceae	Respiratory	General	cold	Külmetushaigused	Vilbaste	Vilbaste, TN 2, 697/8 (5)	Võro	Räpina	Aune Vitsut	middle	1930
Vilbaste	Vilbaste, TN 7, 166 c < Räpina khk. - Aune Vitsut < Elsa Hirmo, Räpina Gümnaasiumi II klassi õpilane (1930) Sisestas Tiina Tamme 2009, kontrollis Raivo Kalle 2009, redigeeris Tuul Sarv 2009		Takjajuurtest tehakse teed, mis on hea abinõu vere puhastamiseks, külmetuse vastu, pääkõõma ja sammaspoolikute vastu.	Takja	Arctium tomentosum Mill.	Arctium tomentosum	Arctium tomentosum	Asteraceae	Respiratory	General	cold	Külmetushaigused	Vilbaste	Vilbaste, TN 7, 166 c	Võro	Räpina	Aune Vitsut	middle	1930
Vilbaste	Vilbaste, TN 7, 171 (5) < Setumaa, Mäe v., Rõsna k. - J. Haring end. Hanson < F. Laanetu, Värska algkooli VI klassi õpilane (1930) Sisestas Tiina Tamme 2009, kontrollis Raivo Kalle 2009, redigeeris Tuul Sarv 2009		Takjas - külarahvas keedab temast teed ja tarvitab köharohuks.	Takjas	Arctium tomentosum Mill.	Arctium tomentosum	Arctium tomentosum	Asteraceae	Respiratory	Respiratory	cough	Köha	Vilbaste	Vilbaste, TN 7, 171 (5)	Seto	Setomaa	J. Haring end. Hanson	middle	1930
Vilbaste	Vilbaste, TN 7, 174 (1) < Setumaa, Satserinna v., Sestniki k. - J. Haring end. Hanson < Nikolai Puusaar, Värska algkooli VI klassi õpilane (1930) Sisestas Tiina Tamme 2009, kontrollis Raivo Kalle 2009, redigeeris Tuul Sarv 2009		Taimede tarvitamine vanemal ajal. Takjas -keedetakse ja juuakse köha vastu.	Takjas	Arctium tomentosum Mill.	Arctium tomentosum	Arctium tomentosum	Asteraceae	Respiratory	Respiratory	cough	Köha	Vilbaste	Vilbaste, TN 7, 174 (1)	Seto	Setomaa	J. Haring end. Hanson	middle	1930
Vilbaste	Vilbaste, TN 7, 177 (1) < Setumaa, Satserinna v., Sesniki k. - J. Haring end. Hanson < Kavril Üsäne, Värska algkooli V klassi õpilane (1930) Sisestas Tiina Tamme 2009, kontrollis Raivo Kalle 2009, redigeeris Tuul Sarv 2009		Taimede tarvitamine vanemal ajal. Takjas -keedetakse ja seda leent juuakse kõhu vastu.	Takjas	Arctium tomentosum Mill.	Arctium tomentosum	Arctium tomentosum	Asteraceae	Respiratory	Respiratory	cough	Köha	Vilbaste	Vilbaste, TN 7, 177 (1)	Seto	Setomaa	J. Haring end. Hanson	middle	1930
Vilbaste	Vilbaste, TN 7, 206 (1) < Setumaa, Satserinna v., Sestniki k. - J. Haring end. Hanson < Maria Tanila, Värska algkooli V klassi õpilane (1930) Sisestas Tiina Tamme 2009, kontrollis Raivo Kalle 2009, redigeeris Tuul Sarv 2009		Taimede tarvitamine vanemal ajal. Sestniki külas Satserinna vallas tarvitab külarahvas järgmisi taimeid arstirohtudeks. Takjas: külarahvas keedab temast teed ja tarvitab köharohuna.	Takjas	Arctium tomentosum Mill.	Arctium tomentosum	Arctium tomentosum	Asteraceae	Respiratory	Respiratory	cough	Köha	Vilbaste	Vilbaste, TN 7, 206 (1)	Seto	Setomaa	J. Haring end. Hanson	middle	1930
Vilbaste	Vilbaste, TN 7, 225 (1) < Setumaa, Väike-Rõsna k. - J. Haring end. Hanson < Anna Und, Värska algkooli IV klassi õpilane (1930) Sisestas Tiina Tamme 2009, kontrollis Raivo Kalle 2009, redigeeris Tuul Sarv 2009		Takja. Tehakse teed ja juuakse köha ajal.	Takjas	Arctium tomentosum Mill.	Arctium tomentosum	Arctium tomentosum	Asteraceae	Respiratory	Respiratory	cough	Köha	Vilbaste	Vilbaste, TN 7, 225 (1)	Seto	Setomaa	J. Haring end. Hanson	middle	1930
Vilbaste	Vilbaste, TN 7, 239 (1) < Setumaa, Masovitsa k. - J. Haring end. Hanson < Praskovija Oraste, Värska algkooli IV klassi õpilane (1930) Sisestas Tiina Tamme 2009, kontrollis Raivo Kalle 2009, redigeeris Tuul Sarv 2009		Takjas. Tehakse teed ja juuakse köha korral.	Takjas	Arctium tomentosum Mill.	Arctium tomentosum	Arctium tomentosum	Asteraceae	Respiratory	Respiratory	cough	Köha	Vilbaste	Vilbaste, TN 7, 239 (1)	Seto	Setomaa	J. Haring end. Hanson	middle	1930
Vilbaste	Vilbaste, TN 7, 245 (1) < Setumaa, Värska al. - J. Haring end. Hanson < Leida Kelle, Värska algkooli IV klassi õpilane (1930) Sisestas Tiina Tamme 2009, kontrollis Raivo Kalle 2009, redigeeris Tuul Sarv 2009		Takjas. Tehakse teed ja juuakse köha korral.	Takjas	Arctium tomentosum Mill.	Arctium tomentosum	Arctium tomentosum	Asteraceae	Respiratory	Respiratory	cough	Köha	Vilbaste	Vilbaste, TN 7, 245 (1)	Seto	Setomaa	J. Haring end. Hanson	middle	1930
Vilbaste	Vilbaste, TN 7, 166 d < Räpina khk. - Aune Vitsut < Elsa Hirmo, Räpina Gümnaasiumi II klassi õpilane (1930) Sisestas Tiina Tamme 2009, kontrollis Raivo Kalle 2009, redigeeris Tuul Sarv 2009		Takjajuurtest valmistatud kanget teed tarvitatakse paisete vastu.	Takja	Arctium tomentosum Mill.	Arctium tomentosum	Arctium tomentosum	Asteraceae	Skin	Skin	boil	Paise	Vilbaste	Vilbaste, TN 7, 166 d	Võro	Räpina	Aune Vitsut	middle	1930
Vilbaste	Vilbaste, TN 7, 224 (14) < Setumaa, Kremesova k. - J. Haring end. Hanson < M. Ülenurm, Värska algkooli IV klassi õpilane (1930) Sisestas Tiina Tamme 2009, kontrollis Raivo Kalle 2009, redigeeris Tuul Sarv 2009		Takkalehed. Paise peal on väga hää rohi.	Takk	Arctium tomentosum Mill.	Arctium tomentosum	Arctium tomentosum	Asteraceae	Skin	Skin	boil	Paise	Vilbaste	Vilbaste, TN 7, 224 (14)	Seto	Setomaa	J. Haring end. Hanson	middle	1930
Vilbaste	Vilbaste, TN 2, 682 (3) < Räpina khk. - Aune Vitsut < M. Otsing, Räpina Gümnaasiumi õpilane (1930) Sisestas Urmas Poska 2009, kontrollis Raivo Kalle 2009, redigeeris Tuul Sarv 2009		Takjalehti peakõõma vastu.	Takjaleht	Arctium tomentosum Mill.	Arctium tomentosum	Arctium tomentosum	Asteraceae	Skin	Skin	dandruff	Kõõm	Vilbaste	Vilbaste, TN 2, 682 (3)	Võro	Räpina	Aune Vitsut	middle	1930
Vilbaste	Vilbaste, TN 2, 688 (9) < Räpina khk. - Aune Vitsut < M. Anderson, Räpina Gümnaasiumi õpilane (1930) Sisestas Urmas Poska 2009, kontrollis Raivo Kalle 2009, redigeeris Tuul Sarv 2009		Takjaleent tarvitati peakõõme hävitamiseks.	Takjas	Arctium tomentosum Mill.	Arctium tomentosum	Arctium tomentosum	Asteraceae	Skin	Skin	dandruff	Kõõm	Vilbaste	Vilbaste, TN 2, 688 (9)	Võro	Räpina	Aune Vitsut	middle	1930
Vilbaste	Vilbaste, TN 2, 697/8 (5) < Räpina khk. - Aune Vitsut < H. Kiudosi, Räpina Gümnaasium õpilane (1930) Sisestas Urmas Poska 2009, kontrollis Raivo Kalle 2009, redigeeris Tuul Sarv 2009		Takjajuurtest valmistatud tee oli külmetuse, pääkõõma, sammaspoole ja verepuhastuse vastu.	Takjad	Arctium tomentosum Mill.	Arctium tomentosum	Arctium tomentosum	Asteraceae	Skin	Skin	dandruff	Kõõm	Vilbaste	Vilbaste, TN 2, 697/8 (5)	Võro	Räpina	Aune Vitsut	middle	1930
Vilbaste	Vilbaste, TN 7, 166 c < Räpina khk. - Aune Vitsut < Elsa Hirmo, Räpina Gümnaasiumi II klassi õpilane (1930) Sisestas Tiina Tamme 2009, kontrollis Raivo Kalle 2009, redigeeris Tuul Sarv 2009		Takjajuurtest tehakse teed, mis on hea abinõu vere puhastamiseks, külmetuse vastu, pääkõõma ja sammaspoolikute vastu.	Takja	Arctium tomentosum Mill.	Arctium tomentosum	Arctium tomentosum	Asteraceae	Skin	Skin	dandruff	Kõõm	Vilbaste	Vilbaste, TN 7, 166 c	Võro	Räpina	Aune Vitsut	middle	1930
Vilbaste	Vilbaste, TN 2, 697/8 (5) < Räpina khk. - Aune Vitsut < H. Kiudosi, Räpina Gümnaasium õpilane (1930) Sisestas Urmas Poska 2009, kontrollis Raivo Kalle 2009, redigeeris Tuul Sarv 2009		Takjajuurtest valmistatud tee oli külmetuse, pääkõõma, sammaspoole ja verepuhastuse vastu.	Takjad	Arctium tomentosum Mill.	Arctium tomentosum	Arctium tomentosum	Asteraceae	Skin	Skin	erysipelas	Sammaspoolik	Vilbaste	Vilbaste, TN 2, 697/8 (5)	Võro	Räpina	Aune Vitsut	middle	1930
Vilbaste	Vilbaste, TN 7, 166 c < Räpina khk. - Aune Vitsut < Elsa Hirmo, Räpina Gümnaasiumi II klassi õpilane (1930) Sisestas Tiina Tamme 2009, kontrollis Raivo Kalle 2009, redigeeris Tuul Sarv 2009		Takjajuurtest tehakse teed, mis on hea abinõu vere puhastamiseks, külmetuse vastu, pääkõõma ja sammaspoolikute vastu.	Takja	Arctium tomentosum Mill.	Arctium tomentosum	Arctium tomentosum	Asteraceae	Skin	Skin	erysipelas	Sammaspoolik	Vilbaste	Vilbaste, TN 7, 166 c	Võro	Räpina	Aune Vitsut	middle	1930
E	E VI 12 (23) < Räpina khk. - Matthias Johann Eisen < Ella Hektor Sisestas Eva-Kait Kärblane 2006, kontrollis Eva-Kait Kärblane 2006, redigeeris Luule Krikmann 2007, parandas Salle Kajak 2007		Kui tahetakse pikki juukseid saada, võetakse takjajuuri, keedetakse vees ja pestakse selle veega pead.	Takjas	Arctium tomentosum Mill.	Arctium tomentosum	Arctium tomentosum	Asteraceae	Skin	Skin	for beauty	Iluravi	E	E VI 12 (23)	Võro	Räpina	Matthias Johann Eisen	early	?
ERA	ERA II 150, 431 (24) < Räpina khk., Veriora v. - Daniel Lepson < Mari Ortus, s. 1867 ja Ann Tikker, s. 1859 (1937) Sisestas Eva-Kait Kärblane 2007, kontrollis Eva-Kait Kärblane 2007, redigeeris Luule Krikmann 2007, parandas Eva-Kait Kärblane 2007		Umbe. Lõhki aetud ehk millekagi torgatud haav, kuhu mustus sisse on läinud ja hakkab paistetama ja mäda tekitama. Võetakse 2 osa kuusevaiku ja 1 osa värsket võid, keedetas segi ja pannakse peale. Ka mässitas paistetanud koht takjalehe sisse.	Takjaleht	Arctium tomentosum Mill.	Arctium tomentosum	Arctium tomentosum	Asteraceae	Skin	Skin	rotten wound	Haav Paise Umbes	ERA	ERA II 150, 431 (24)	Võro	Räpina	Daniel Lepson	middle	1937
Vilbaste	Vilbaste, TN 7, 244 (11) < Setumaa, Slobodka k. - J. Haring end. Hanson < Anastasia Tõllimägi, Värska algkooli IV klassi õpilane (1930) Sisestas Tiina Tamme 2009, kontrollis Raivo Kalle 2009, redigeeris Tuul Sarv 2009		Takjaleht ja morohaina leht. Pigistatakse lehest leent välja ja pannakse klaasi, on hea haavade rohi.	Takjas	Arctium tomentosum Mill.	Arctium tomentosum	Arctium tomentosum	Asteraceae	Skin	Skin	wound	Haav	Vilbaste	Vilbaste, TN 7, 244 (11)	Seto	Setomaa	J. Haring end. Hanson	middle	1930
H	H II 32, 631/2 (101) < Räpina khk. - Joosep Poolakess (1889) Sisestas Renata Sõukand 2004, kontrollis Eva-Kait Kärblane 2006		Vererohud, takjajuured ja kahruohtja juured keedetud kokku ja antud juua, need aidanud verekusemise vastu.	Takjas	Arctium tomentosum Mill.	Arctium tomentosum	Arctium tomentosum	Asteraceae	Urological	Urological	blood peeing	Verekusemine	H	H II 32, 631/2 (101)	Võro	Räpina	Joosep Poolakess	early	1889
Vilbaste	Vilbaste, TN 7, 231 (5) < Setumaa, Kremesova k. - J. Haring end. Hanson < J. Paasma, Värska algkooli IV klassi õpilane (1930) Sisestas Tiina Tamme 2009, kontrollis Raivo Kalle 2009, redigeeris Tuul Sarv 2009		Tsiamarad. Leesiked on head, ka väga head, kaks tundi ummusis keedetakse seesoleva haigusele.	Leesikad Tsiamarja	Arctostaphylos uva-ursi (L.) Spreng.	Arctostaphylos uva-ursi	Arctostaphylos uva-ursi	Ericaceae	Culture bound disease	Culture bound disease	internal disease	Seest haigus	Vilbaste	Vilbaste, TN 7, 231 (5)	Seto	Setomaa	J. Haring end. Hanson	middle	1930
Vilbaste	Vilbaste, TN 2, 228 (III) < Setumaa, Värska v., Vellna k. - M. Kaasikmäe < Paul Sarja, Košelki algkooli VI kl. õpilane (1937) Sisestas Tiina Tamme 2009, kontrollis Raivo Kalle 2009, redigeeris Tuul Sarv 2009		Leesikalehti hautatakse pajas, seda leent tarvitavad inimesed loomaköha vastu.	Leesikad	Arctostaphylos uva-ursi (L.) Spreng.	Arctostaphylos uva-ursi	Arctostaphylos uva-ursi	Ericaceae	Respiratory	Respiratory	cough	Köha	Vilbaste	Vilbaste, TN 2, 228 (III)	Seto	Setomaa	M. Kaasikmäe	middle	1937
Vilbaste	Vilbaste, TN 7, 1012 (9) < Vastseliina khk., Misso v. - Kotlep Pärg, Pugola algkooli õpetaja < Eevi Klais, Pugola algkooli V kl. õpilane (1937) Sisestas Alice Peetsu 2009, kontrollis Renata Sõukand 2009, redigeeris Tuul Sarv 2009		Leesikalehed - põiehaiguste vastu.	Leesikad	Arctostaphylos uva-ursi (L.) Spreng.	Arctostaphylos uva-ursi	Arctostaphylos uva-ursi	Ericaceae	Urological	Urological	kidney and bladder disease	Neeru- ja põiehaigused	Vilbaste	Vilbaste, TN 7, 1012 (9)	Võro	Vastseliina	Kotlep Pärg, Pugola algkooli õpetaja	middle	1937
Vilbaste	Vilbaste, TN 7, 245 (4) < Setumaa, Värska al. - J. Haring end. Hanson < Leida Kelle, Värska algkooli IV klassi õpilane (1930) Sisestas Tiina Tamme 2009, kontrollis Raivo Kalle 2009, redigeeris Tuul Sarv 2009		Lehike (tsiapalohka). Tehakse teed ja juuakse neerude haiguse vastu.	Lehike (tsiapalohka)	Arctostaphylos uva-ursi (L.) Spreng.	Arctostaphylos uva-ursi	Arctostaphylos uva-ursi	Ericaceae	Urological	Urological	kidney disease	Neeruhaigused	Vilbaste	Vilbaste, TN 7, 245 (4)	Seto	Setomaa	J. Haring end. Hanson	middle	1930
Vilbaste	Vilbaste, TN 7, 227 (3) < Setumaa, Ersava k. - J. Haring end. Hanson < Anna Leping, Värska algkooli õpilane (1930) Sisestas Tiina Tamme 2009, kontrollis Raivo Kalle 2009, redigeeris Tuul Sarv 2009		Tsiapalohk. Tema vartest keedetakse teed ja juuakse tiisikuse vastu.	Tsiapalokka	Arctostaphylos uva-ursi (L.) Spreng.	Arctostaphylos uva-ursi	Arctostaphylos uva-ursi	Ericaceae	General	General	tuberculosis	Tiisikus	Vilbaste	Vilbaste, TN 7, 227 (3)	Seto	Setomaa	J. Haring end. Hanson	middle	1930
H	H II 32, 631 (98) < Räpina khk. - Joosep Poolakess (1889) Sisestas Renata Sõukand 2004, kontrollis Eva-Kait Kärblane 2006		Maarjaritskad - mädarõikad olla head sisimese valu vastu. Selle haiguse parandamiseks pruugitud ka tedremarane rohtu viina sees.	Maarjaritska Mädarõigas	Armoracia rusticana G.Gaertn., B.Mey. & Scherb.	Armoracia rusticana	Armoracia rusticana	Brassicaceae	Culture bound disease	Culture bound disease	internal disease	Seest haigus	H	H II 32, 631 (98)	Võro	Räpina	Joosep Poolakess	early	1889
Vilbaste	Vilbaste, TN 2, 658 (6) < Räpina khk. - Aune Vitsut < Aksel Tobrov, Räpina Gümnaasiumi II kl. õpilane (1930) Sisestas Urmas Poska 2009, kontrollis Raivo Kalle 2009, redigeeris Tuul Sarv 2009		Kõhuvalu vastu võitlemiseks tambiti mädarõika juured peeneks ja söödi nad soolaga sisse.	Mädarõigas	Armoracia rusticana G.Gaertn., B.Mey. & Scherb.	Armoracia rusticana	Armoracia rusticana	Brassicaceae	Digestive	Digestive	stomachache	Kõhuvalu	Vilbaste	Vilbaste, TN 2, 658 (6)	Võro	Räpina	Aune Vitsut	middle	1930
Vilbaste	Vilbaste, TN 2, 704/5 (11) < Räpina khk. - Aune Vitsut < J. Jaagund, Räpina Gümnaasium II kl. õpilane (1930) Sisestas Urmas Poska 2009, kontrollis Raivo Kalle 2009, redigeeris Tuul Sarv 2009		Kõhuvalu arstimiseks tarvitati tambitud mädarõika juured soolaga segatult.	Mädarikajuured	Armoracia rusticana G.Gaertn., B.Mey. & Scherb.	Armoracia rusticana	Armoracia rusticana	Brassicaceae	Digestive	Digestive	stomachache	Kõhuvalu	Vilbaste	Vilbaste, TN 2, 704/5 (11)	Võro	Räpina	Aune Vitsut	middle	1930
H	H II 3, 569 < Setumaa, Vastseliina khk. - Hindrik Prants (1889)		Pälün um hüä rohi halli vasta, pälünäliemi andas juvva, siis lätt hall ärr päält.	Pälüm	Artemisia absinthium L.	Artemisia absinthium	Artemisia absinthium	Asteraceae	Culture bound disease	Culture bound disease	halltõbi	Halltõbi	H	H II 3, 569	Seto	Setomaa	Hindrik Prants	early	1889
ERA	ERA II 163, 608 (15a) < Setu, Vilo v., Truba k., Tsopa t. - Jaan Ilvik < Aleksandra Ilvik (1938) Sisestas Salle Kajak 2007, kontrollis Salle Kajak 2007, redigeeris Luule Krikmann 2007, parandas Eva-Kait Kärblane 2007		Pännülä leent juuakse sisemise haiguse vastu.	Pänül	Artemisia absinthium L.	Artemisia absinthium	Artemisia absinthium	Asteraceae	Culture bound disease	Culture bound disease	internal disease	Seest haigus	ERA	ERA II 163, 608 (15a)	Seto	Setomaa	Jaan Ilvik	middle	1938
Vilbaste	Vilbaste, TN 7, 1012 (13) < Vastseliina khk., Misso v. - Kotlep Pärg, Pugola algkooli õpetaja < Eevi Klais, Pugola algkooli V kl. õpilane (1937) Sisestas Alice Peetsu 2009, kontrollis Renata Sõukand 2009, redigeeris Tuul Sarv 2009		Koirohi (pälime) - seedimise korraldamiseks (ka koolera vastu).	Koirohi Pälim	Artemisia absinthium L.	Artemisia absinthium	Artemisia absinthium	Asteraceae	Digestive	Digestive	digestion problems	Seedehäired	Vilbaste	Vilbaste, TN 7, 1012 (13)	Võro	Vastseliina	Kotlep Pärg, Pugola algkooli õpetaja	middle	1937
Vilbaste	Vilbaste, TN 5, 19 (13a) < Räpina khk., Räpina v. - Gustav Vilbaste < A. Havakats, Tartu Poeglastegümnaasiumi õpilane (1934) Sisestas Maire Heimola 2009, kontrollis Raivo Kalle 2009, redigeeris Tuul Sepp 2010	Artemisa absinthium	Artemisa absinthium. Tiisikuse vastu viina sisse pannes ja juues. Samuti ka olevat hää kõhutüüfuse, reumatismuse ja maohaavade korral.	Koirohi	Artemisia absinthium L.	Artemisia absinthium	Artemisia absinthium	Asteraceae	Digestive	Digestive	gastric uscers	Maohaavad	Vilbaste	Vilbaste, TN 5, 19 (13a)	Võro	Räpina	Gustav Vilbaste	middle	1934
Vilbaste	Vilbaste, TN 7, 223 (7) < Setumaa, Kremesova k. - J. Haring end. Hanson < M. Ülenurm, Värska algkooli IV klassi õpilane (1930) Sisestas Tiina Tamme 2009, kontrollis Raivo Kalle 2009, redigeeris Tuul Sarv 2009		Pännüla. Tarvitatakse kõhurohtude jaoks, ka tehakse teed.	Pännül	Artemisia absinthium L.	Artemisia absinthium	Artemisia absinthium	Asteraceae	Digestive	Digestive	stomach disease	Kõhuhaigused	Vilbaste	Vilbaste, TN 7, 223 (7)	Seto	Setomaa	J. Haring end. Hanson	middle	1930
Vilbaste	Vilbaste, TN 2, 658/9 (11) < Räpina khk. - Aune Vitsut < Aksel Tobrov, Räpina Gümnaasiumi II kl. õpilane (1930) Sisestas Urmas Poska 2009, kontrollis Raivo Kalle 2009, redigeeris Tuul Sarv 2009		Kõhuvalu vastu tarvitati ka veel pänülaid viina sees.	Pänül	Artemisia absinthium L.	Artemisia absinthium	Artemisia absinthium	Asteraceae	Digestive	Digestive	stomachache	Kõhuvalu	Vilbaste	Vilbaste, TN 2, 658/9 (11)	Võro	Räpina	Aune Vitsut	middle	1930
Vilbaste	Vilbaste, TN 2, 705 (12) < Räpina khk. - Aune Vitsut < J. Jaagund, Räpina Gümnaasium II kl. õpilane (1930) Sisestas Urmas Poska 2009, kontrollis Raivo Kalle 2009, redigeeris Tuul Sarv 2009		Kõhuvalu vastu tarvitati ka pänuläid viinaga ja ka aarnikateed.	Pänül	Artemisia absinthium L.	Artemisia absinthium	Artemisia absinthium	Asteraceae	Digestive	Digestive	stomachache	Kõhuvalu	Vilbaste	Vilbaste, TN 2, 705 (12)	Võro	Räpina	Aune Vitsut	middle	1930
Vilbaste	Vilbaste, TN 7, 1012 (13) < Vastseliina khk., Misso v. - Kotlep Pärg, Pugola algkooli õpetaja < Eevi Klais, Pugola algkooli V kl. õpilane (1937) Sisestas Alice Peetsu 2009, kontrollis Renata Sõukand 2009, redigeeris Tuul Sarv 2009		Koirohi (pälime) - seedimise korraldamiseks (ka koolera vastu).	Koirohi Pälim	Artemisia absinthium L.	Artemisia absinthium	Artemisia absinthium	Asteraceae	General	General	colera	Koolera	Vilbaste	Vilbaste, TN 7, 1012 (13)	Võro	Vastseliina	Kotlep Pärg, Pugola algkooli õpetaja	middle	1937
Vilbaste	Vilbaste, TN 5, 19 (13a) < Räpina khk., Räpina v. - Gustav Vilbaste < A. Havakats, Tartu Poeglastegümnaasiumi õpilane (1934) Sisestas Maire Heimola 2009, kontrollis Raivo Kalle 2009, redigeeris Tuul Sepp 2010	Artemisa absinthium	Artemisa absinthium. Tiisikuse vastu viina sisse pannes ja juues. Samuti ka olevat hää kõhutüüfuse, reumatismuse ja maohaavade korral.	Koirohi	Artemisia absinthium L.	Artemisia absinthium	Artemisia absinthium	Asteraceae	General	General	tuberculosis	Tiisikus	Vilbaste	Vilbaste, TN 5, 19 (13a)	Võro	Räpina	Gustav Vilbaste	middle	1934
Vilbaste	Vilbaste, TN 5, 19 (13a) < Räpina khk., Räpina v. - Gustav Vilbaste < A. Havakats, Tartu Poeglastegümnaasiumi õpilane (1934) Sisestas Maire Heimola 2009, kontrollis Raivo Kalle 2009, redigeeris Tuul Sepp 2010	Artemisa absinthium	Artemisa absinthium. Tiisikuse vastu viina sisse pannes ja juues. Samuti ka olevat hää kõhutüüfuse, reumatismuse ja maohaavade korral.	Koirohi	Artemisia absinthium L.	Artemisia absinthium	Artemisia absinthium	Asteraceae	General	General	tyhpus	Tüüfus	Vilbaste	Vilbaste, TN 5, 19 (13a)	Võro	Räpina	Gustav Vilbaste	middle	1934
Vilbaste	Vilbaste, TN 5, 19 (13a) < Räpina khk., Räpina v. - Gustav Vilbaste < A. Havakats, Tartu Poeglastegümnaasiumi õpilane (1934) Sisestas Maire Heimola 2009, kontrollis Raivo Kalle 2009, redigeeris Tuul Sepp 2010	Artemisa absinthium	Artemisa absinthium. Tiisikuse vastu viina sisse pannes ja juues. Samuti ka olevat hää kõhutüüfuse, reumatismuse ja maohaavade korral.	Koirohi	Artemisia absinthium L.	Artemisia absinthium	Artemisia absinthium	Asteraceae	Musculoskeletal	Musculoskeletal	rheumatic	Reuma	Vilbaste	Vilbaste, TN 5, 19 (13a)	Võro	Räpina	Gustav Vilbaste	middle	1934
ERA	ERA II 174, 20 (3a) < Setu, Järvesuu v., Jatsmani k., Halliku t. - Mihkel Reinola < Maria Reinola, u. 70 a. (1937) Sisestas Eva-Kait Kärblane 2007, kontrollis Eva-Kait Kärblane 2007, redigeeris Luule Krikmann 2007, parandas Eva-Kait Kärblane 2007		Ku määne umbõ palanu vai tsusat, sis pandas pänulite lehti kohopiimäga pääle.	Pänül	Artemisia absinthium L.	Artemisia absinthium	Artemisia absinthium	Asteraceae	Skin	Skin	abscess	Umbes	ERA	ERA II 174, 20 (3a)	Seto	Setomaa	Mihkel Reinola	middle	1937
Vilbaste	Vilbaste, TN 7, 225 (5) < Setumaa, Väike-Rõsna k. - J. Haring end. Hanson < Anna Und, Värska algkooli IV klassi õpilane (1930) Sisestas Tiina Tamme 2009, kontrollis Raivo Kalle 2009, redigeeris Tuul Sarv 2009		Pännül. Kui kuskil on haige, siis pannakse pännüleleht peale, siis saab terveks.	Pännül	Artemisia absinthium L.	Artemisia absinthium	Artemisia absinthium	Asteraceae	Skin	Skin	local pain	Haigus määratlemata	Vilbaste	Vilbaste, TN 7, 225 (5)	Seto	Setomaa	J. Haring end. Hanson	middle	1930
H	H II 32, 631 (97) < Räpina khk. - Joosep Poolakess (1889) Sisestas Renata Sõukand 2004, kontrollis Eva-Kait Kärblane 2006		Pänüla ehk koirohtu surmutud kokku, segatud meega, siis olnud hea pahusse vastu inimesele ja elajale.	Koirohi Pänül	Artemisia absinthium L.	Artemisia absinthium	Artemisia absinthium	Asteraceae	Skin	Skin	lump on skin	Pahus	H	H II 32, 631 (97)	Võro	Räpina	Joosep Poolakess	early	1889
ERA	ERA II 174, 20 (3a) < Setu, Järvesuu v., Jatsmani k., Halliku t. - Mihkel Reinola < Maria Reinola, u. 70 a. (1937) Sisestas Eva-Kait Kärblane 2007, kontrollis Eva-Kait Kärblane 2007, redigeeris Luule Krikmann 2007, parandas Eva-Kait Kärblane 2007		Ku määne umbõ palanu vai tsusat, sis pandas pänulite lehti kohopiimäga pääle.	Pänül	Artemisia absinthium L.	Artemisia absinthium	Artemisia absinthium	Asteraceae	Skin	Skin	splinter	Pind	ERA	ERA II 174, 20 (3a)	Seto	Setomaa	Mihkel Reinola	middle	1937
Vilbaste	Vilbaste, TN 2, 668 (8) < Räpina khk. - Aune Vitsut < E. Türkson, Räpina Gümnaasiumi II kl. õpilane (1930) Sisestas Urmas Poska 2009, kontrollis Raivo Kalle 2009, redigeeris Tuul Sarv 2009		[Kaera]õlgedest tehakse vanni teiste sisemiste haigust vastu.	Kaer	Avena sativa L.	Avena sativa	Avena sativa	Poaceae	Culture bound disease	Culture bound disease	internal disease	Seest haigus	Vilbaste	Vilbaste, TN 2, 668 (8)	Võro	Räpina	Aune Vitsut	middle	1930
ERM	ERM 26, 18 (2) < Vastseliina khk. - koguja teadmata (?) Sisestas Raivo Kalle 2010, redigeeris Tuul Sepp 2010		Pusk. Tsuskaja - pistja. Selle haiguse vastu on järgmised abinõud. Kuumi kaeru pannakse külje peale ehk süüakse peenikest klaasi sisse.	Kaer	Avena sativa L.	Avena sativa	Avena sativa	Poaceae	Culture bound disease	Culture bound disease	pistja	Pistja	ERM	ERM 26, 18 (2)	Võro	Vastseliina	koguja teadmata	early	?
RKM	RKM II 59, 586 (31) < Setumaa, Lõkova k. - Maria Linna (1956) Sisestas Raivo Kalle 2014		Ku pusku tsusas vai süäme alonõ all üles ajanu [arvatavalt maokatarr], sis panti kuuma tuha närtsu sisse ja panti haigõ kotusõ pääle. Kaaru aeti ka kuumast, vai ka savikivi aeti kuumast, jalki panti närtsu sisse ja haigõ kotusõ pääle.	Kaar	Avena sativa L.	Avena sativa	Avena sativa	Poaceae	Culture bound disease	Culture bound disease	pistja	Pistja	RKM	RKM II 59, 586 (31)	Seto	Setomaa	Maria Linna	late	1956
Vilbaste	Vilbaste, TN 7, 237 (8) < Setumaa, Võpolsova k. - J. Haring end. Hanson < S. Teplenkov, Värska algkooli IV klassi õpilane (1930) Sisestas Tiina Tamme 2009, kontrollis Raivo Kalle 2009, redigeeris Tuul Sarv 2009		Mõnikord, kui külje seest tsuskab, siis keedetakse kaeru ja pantakse lapiga kaeru sinna, kus tsuskab.	Kaer	Avena sativa L.	Avena sativa	Avena sativa	Poaceae	Culture bound disease	Culture bound disease	pistja	Pistja	Vilbaste	Vilbaste, TN 7, 237 (8)	Seto	Setomaa	J. Haring end. Hanson	middle	1930
RKM	RKM II 59, 586 (31) < Setumaa, Lõkova k. - Maria Linna (1956) Sisestas Raivo Kalle 2014		Ku pusku tsusas vai süäme alonõ all üles ajanu [arvatavalt maokatarr], sis panti kuuma tuha närtsu sisse ja panti haigõ kotusõ pääle. Kaaru aeti ka kuumast, vai ka savikivi aeti kuumast, jalki panti närtsu sisse ja haigõ kotusõ pääle.	Kaar	Avena sativa L.	Avena sativa	Avena sativa	Poaceae	Digestive	Digestive	gastric disease	Maohaigus	RKM	RKM II 59, 586 (31)	Seto	Setomaa	Maria Linna	late	1956
Vilbaste	Vilbaste, TN 2, 240 (8) < Setumaa, Värska v., Värska k. - M. Kaasikmäe < Anna Naabel, Košelki algkooli VI kl. õpilane (1937) Sisestas Tiina Tamme 2009, kontrollis Raivo Kalle 2009, redigeeris Tuul Sarv 2009		Kaaraõlgi keedetakse ummiselt kinnise kaane all ning seda leent tarvitatakse kollatõbe vastu.	Kaer	Avena sativa L.	Avena sativa	Avena sativa	Poaceae	Digestive	Digestive	jaundice	Kollatõbi	Vilbaste	Vilbaste, TN 2, 240 (8)	Seto	Setomaa	M. Kaasikmäe	middle	1937
Vilbaste	Vilbaste, TN 2, 668 (7) < Räpina khk. - Aune Vitsut < E. Türkson, Räpina Gümnaasiumi II kl. õpilane (1930) Sisestas Urmas Poska 2009, kontrollis Raivo Kalle 2009, redigeeris Tuul Sarv 2009		Kuumi kaeru tarvitatakse kõhuhaiguse vastu. Kaerad aetakse pannil kuumaks ja need pannakse kõhu peale.	Kaer	Avena sativa L.	Avena sativa	Avena sativa	Poaceae	Digestive	Digestive	stomach disease	Kõhuhaigused	Vilbaste	Vilbaste, TN 2, 668 (7)	Võro	Räpina	Aune Vitsut	middle	1930
Vilbaste	Vilbaste, TN 7, 194 (11) < Setumaa, Järvesuu v., Värska k. - J. Haring end. Hanson < Hilja Sibul, Värska algkooli VI klassi õpilane (1929) Sisestas Tiina Tamme 2009, kontrollis Raivo Kalle 2009, redigeeris Tuul Sarv 2009		Kaeraterad - hautatakse kuumaks ja pannakse kottides kõhuvalu puhul ümber kõhu või kurguhaiguse puhul ümber kurgu.	Kaer	Avena sativa L.	Avena sativa	Avena sativa	Poaceae	Digestive	Digestive	stomachache	Kõhuvalu	Vilbaste	Vilbaste, TN 7, 194 (11)	Seto	Setomaa	J. Haring end. Hanson	middle	1929
RKM	RKM II 348, 26 (11) < Räpina khk., Tooste k. - Erna Tampere < Salme Kübar, s. 1905 (1980) Sisestas Salle Kajak 2008, kontrollis Salle Kajak 2008, redigeeris Tuul Sarv 2008		Kui rindade alt valutas, siis võeti kaera, aeti kuumas panni pääl, pandi kotti ja pandi rinde ala. See vaigistas valu.	Kaer	Avena sativa L.	Avena sativa	Avena sativa	Poaceae	General	General	lung disease	Rinnahaigus	RKM	RKM II 348, 26 (11)	Võro	Räpina	Erna Tampere	late	1980
Vilbaste	Vilbaste, TN 7, 244 (15) < Setumaa, Slobodka k. - J. Haring end. Hanson < Anastasia Tõllimägi, Värska algkooli IV klassi õpilane (1930) Sisestas Tiina Tamme 2009, kontrollis Raivo Kalle 2009, redigeeris Tuul Sarv 2009		Kaar. Keedetakse ära ja on hea kurgu ülespaistetamise tõbe vastu, keedetakse kaerajahu pudru ja süüakse, on rinnade- ja kurgutõbe vastu.	Kaar	Avena sativa L.	Avena sativa	Avena sativa	Poaceae	General	General	lung disease	rinnatõbi	Vilbaste	Vilbaste, TN 7, 244 (15)	Seto	Setomaa	J. Haring end. Hanson	middle	1930
Vilbaste	Vilbaste, TN 10, 582 (7) < Vastseliina khk., Orava v. - Ida Raudsepp, s. 1892 (1966) Sisestas Tiina Tamme 2010, kontrollis Raivo Kalle 2010, redigeeris Tuul Sepp 2010		Kuum kaarakott - ägeda valu puhul rohi.	Kaar	Avena sativa L.	Avena sativa	Avena sativa	Poaceae	General	General	pain	Valu	Vilbaste	Vilbaste, TN 10, 582 (7)	Võro	Vastseliina	Ida Raudsepp, s. 1892	late	1966
Vilbaste	Vilbaste, TN 7, 194 (11) < Setumaa, Järvesuu v., Värska k. - J. Haring end. Hanson < Hilja Sibul, Värska algkooli VI klassi õpilane (1929) Sisestas Tiina Tamme 2009, kontrollis Raivo Kalle 2009, redigeeris Tuul Sarv 2009		Kaeraterad - hautatakse kuumaks ja pannakse kottides kõhuvalu puhul ümber kõhu või kurguhaiguse puhul ümber kurgu.	Kaer	Avena sativa L.	Avena sativa	Avena sativa	Poaceae	General	General	throat disease	Kurguhaigus	Vilbaste	Vilbaste, TN 7, 194 (11)	Seto	Setomaa	J. Haring end. Hanson	middle	1929
Vilbaste	Vilbaste, TN 7, 244 (15) < Setumaa, Slobodka k. - J. Haring end. Hanson < Anastasia Tõllimägi, Värska algkooli IV klassi õpilane (1930) Sisestas Tiina Tamme 2009, kontrollis Raivo Kalle 2009, redigeeris Tuul Sarv 2009		Kaar. Keedetakse ära ja on hea kurgu ülespaistetamise tõbe vastu, keedetakse kaerajahu pudru ja süüakse, on rinnade- ja kurgutõbe vastu.	Kaar	Avena sativa L.	Avena sativa	Avena sativa	Poaceae	General	General	throat disease	kurgutõbi	Vilbaste	Vilbaste, TN 7, 244 (15)	Seto	Setomaa	J. Haring end. Hanson	middle	1930
RKM	RKM II 59, 584 (28b) < Setumaa, Lõkova k. - Maria Linna (1956) Sisestas Salle Kajak 2007, kontrollis Salle Kajak 2007, redigeeris Tuul Sarv 2008		Kui silma veere oli haigõ, ku ülti, õt silmile om kuum sisse länü. Siis pejeti suvõaigu pääl õgasugutsid külmi lihavit lehti, nigu paisõlehte, peedilehti ja kapstalehti. Võieti silmä viiri päälsega. Kõüdeti kohopiim hõrrõ linadsõ närtsu sisse pejeti tuud ka pääl. Kõsti silmi hapnõpiimä leemega. Kõik rohitsamisõ piimaga oli, õt kuuma silmäst vällä kiski.	Peet	Beta vulgaris L.	Beta vulgaris	Beta vulgaris	Amaranthaceae	OTHER	Eye	eye diseases	Silmahaigused	RKM	RKM II 59, 584 (28b)	Seto	Setomaa	Maria Linna	late	1956
RKM	RKM II 59, 571/2 (6) < Setumaa, Lõkova k. - Maria Linna (1956) Sisestas Salle Kajak 2007, kontrollis Salle Kajak 2007, redigeeris Tuul Sarv 2008		/---/ Umbpalanut arstiti nii: kua sõrmõküütse all umbpalanu oll, tuul sõrmõl lõigati küüts lühkost. Sõrmõ otsa pejeti liha vai ka silgi suulleeme seeh, arvati, õt tu lasõ-õs edesi määdä. Saa-s suulleemest abi vai olõ-õs aigu kõõ kätt anomah pitä, siis pidi midägi sõrmõlõ pääle köütmä. Õt kuuma vällä kisusi, siis pejeti paisõlehti ja mui külmebid lihavit lehti[...]	Peet	Beta vulgaris L.	Beta vulgaris	Beta vulgaris	Amaranthaceae	Skin	Skin	abscess	Umbes	RKM	RKM II 59, 571/2 (6)	Seto	Setomaa	Maria Linna	late	1956
ERA	ERA II 163, 608 (15c) < Setu, Vilo v., Truba k., Tsopa t. - Jaan Ilvik < Aleksandra Ilvik (1938) Sisestas Salle Kajak 2007, kontrollis Salle Kajak 2007, redigeeris Luule Krikmann 2007, parandas Eva-Kait Kärblane 2007		Kui mõni paise hakkab kasvama, siis panda peedileht peale, see teeb kohe terveks.	Peet	Beta vulgaris L.	Beta vulgaris	Beta vulgaris	Amaranthaceae	Skin	Skin	boil	Paise	ERA	ERA II 163, 608 (15c)	Seto	Setomaa	Jaan Ilvik	middle	1938
RKM	RKM II 59, 570/1 (5) < Setumaa, Lõkova k. - Maria Linna (1956) Sisestas Salle Kajak 2007, kontrollis Salle Kajak 2007, redigeeris Tuul Sarv 2008		Paisõhtõ pääle köüteti väkev tsialiha lips, tu hoit lämmä ja oll määri iist ka. Mõnõ pani nailõ paisilõ mis kavva edesi mädäsi, pääle ingusmääri (inglismääri), määr kisk väega mätä vällä ja sis väega haltas ka. Paisidõ pääle panti suvitsõl aol kõik määri ja roho pasõlehtiga, vai ka verevänakri lehtiga. Paisõlehti panti ka ilma minkõldaki paisõ pääle, a [...]	Verevä nakri	Beta vulgaris L.	Beta vulgaris	Beta vulgaris	Amaranthaceae	Skin	Skin	boil	Paise	RKM	RKM II 59, 570/1 (5)	Seto	Setomaa	Maria Linna	late	1956
Vilbaste	Vilbaste, TN 7, 226 (12) < Setumaa, Väike-Rõsna k. - J. Haring end. Hanson < Anna Und, Värska algkooli IV klassi õpilane (1930) Sisestas Tiina Tamme 2009, kontrollis Raivo Kalle 2009, redigeeris Tuul Sarv 2009		Verevä naare leht. Kui kuskilt jalg või käsi mädaneb, siis pannakse verevä naare leht peale, siis tõmbab kuuma kõik välja.	Verevä nakri	Beta vulgaris L.	Beta vulgaris	Beta vulgaris	Amaranthaceae	Skin	Skin	rotten wound	Mädanev haav	Vilbaste	Vilbaste, TN 7, 226 (12)	Seto	Setomaa	J. Haring end. Hanson	middle	1930
H	H II 32, 632 (106) < Räpina khk. - Joosep Poolakess (1889) Sisestas Renata Sõukand 2004, kontrollis Eva-Kait Kärblane 2006		Kaseurvad pandakse viina sisse - on siis head sisimese valu vastu.	Kask	Betula spp.	Betula	Betula	Betulaceae	Culture bound disease	Culture bound disease	internal disease	Seest haigus	H	H II 32, 632 (106)	Võro	Räpina	Joosep Poolakess	early	1889
Vilbaste	Vilbaste, TN 7, 164e < Räpina khk. - Aune Vitsut < Edgar Konsap, Räpina Gümnaasiumi õpilane (1930) Sisestas Tiina Tamme 2009, kontrollis Raivo Kalle 2009, redigeeris Tuul Sarv 2009		Viina sees leotatud kaseurvad on viinaga sisse võttes kasulikud sisemiste valude vastu. Ka on sama lahus hää päält määrimiseks.	Kask	Betula spp.	Betula	Betula	Betulaceae	Culture bound disease	Culture bound disease	internal disease	Seest haigus	Vilbaste	Vilbaste, TN 7, 164e	Võro	Räpina	Aune Vitsut	middle	1930
Vilbaste	Vilbaste, TN 7, 1012 (15) < Vastseliina khk., Misso v. - Kotlep Pärg, Pugola algkooli õpetaja < Eevi Klais, Pugola algkooli V kl. õpilane (1937) Sisestas Alice Peetsu 2009, kontrollis Renata Sõukand 2009, redigeeris Tuul Sarv 2009		Kasepungad - jooksva ja kõhuhaiguste vastu.	Kask	Betula spp.	Betula	Betula	Betulaceae	Digestive	Digestive	stomach disease	Kõhuhaigused	Vilbaste	Vilbaste, TN 7, 1012 (15)	Võro	Vastseliina	Kotlep Pärg, Pugola algkooli õpetaja	middle	1937
Vilbaste	Vilbaste, TN 7, 176 (18) < Setumaa, Satserinna v., Sestniki k. - J. Haring end. Hanson < Nikolai Puusaar, Värska algkooli VI klassi õpilane (1930) Sisestas Tiina Tamme 2009, kontrollis Raivo Kalle 2009, redigeeris Tuul Sarv 2009		Kaseurbad - Kaseurbi kuivatatakse, pannakse viina sisse ja juuakse kõhuhaiguse puhul.	Kask	Betula spp.	Betula	Betula	Betulaceae	Digestive	Digestive	stomach disease	Kõhuhaigused	Vilbaste	Vilbaste, TN 7, 176 (18)	Seto	Setomaa	J. Haring end. Hanson	middle	1930
Vilbaste	Vilbaste, TN 2, 688/9 (11) < Räpina khk. - Aune Vitsut < M. Anderson, Räpina Gümnaasiumi õpilane (1930) Sisestas Urmas Poska 2009, kontrollis Raivo Kalle 2009, redigeeris Tuul Sarv 2009		Ka kaselehti tarvitati kuumuse võtmiseks.	Kask	Betula spp.	Betula	Betula	Betulaceae	General	General	fever	Palavik	Vilbaste	Vilbaste, TN 2, 688/9 (11)	Võro	Räpina	Aune Vitsut	middle	1930
Vilbaste	Vilbaste, TN 2, 702/3 (11) < Räpina khk. - Aune Vitsut < L. Hendriken, Räpina Gümnaasium II kl. õpilane (1930) Sisestas Urmas Poska 2009, kontrollis Raivo Kalle 2009, redigeeris Tuul Sarv 2009		Kuuse ehk kase koored ja kasvud korjatakse, keedetakse vees. Tekib vaigune vesi, mida soovitatakse kopsuhaigetele. Kopsuhaigeile soovitakse viibida okasmetsades, kus on puhas vaigulõhnaline õhk, mis on tervisele väga kasulik.	Kask	Betula spp.	Betula	Betula	Betulaceae	General	General	lung disease	Kopsuhaigused	Vilbaste	Vilbaste, TN 2, 702/3 (11)	Võro	Räpina	Aune Vitsut	middle	1930
Vilbaste	Vilbaste, TN 7, 1081 (3) < Setumaa khk., Obinitsa k. - Boris Rea < mitmelt (1934) Sisestas Maire Heimola 2009, kontrollis Renata Sõukand 2009, redigeeris Tuul Sepp 2009	Betula verrucosa Ehrh	Betula verrucosa Ehrh. Kõiv. Kaseurvad ja männakasvud keedetakse umbe. Rohi tiisikuse vastu.	Kõiv	Betula spp.	Betula	Betula	Betulaceae	General	General	tuberculosis	Tiisikus	Vilbaste	Vilbaste, TN 7, 1081 (3)	Seto	Setomaa	Boris Rea	middle	1934
Vilbaste	Vilbaste, TN 7, 233 (13) < Setumaa, Mäsovitsa k. - J. Haring end. Hanson < J. Pille, Värska algkooli IV klassi õpilane (1930) Sisestas Tiina Tamme 2009, kontrollis Raivo Kalle 2009, redigeeris Tuul Sarv 2009		Noorõ kõivolehe. Keedetakse teed ja tarvitatakse rinnatiiskuse vastu.	Kõiv	Betula spp.	Betula	Betula	Betulaceae	General	General	tuberculosis	Tiisikus	Vilbaste	Vilbaste, TN 7, 233 (13)	Seto	Setomaa	J. Haring end. Hanson	middle	1930
Vilbaste	Vilbaste, TN 7, 247 (11) < Setumaa, Värska al. - J. Haring end. Hanson < Leida Kelle, Värska algkooli IV klassi õpilane (1930) Sisestas Tiina Tamme 2009, kontrollis Raivo Kalle 2009, redigeeris Tuul Sarv 2009		Kõivourva. Kuivatatakse ära, siis pandakse viina sisse ja juuakse tiisikuse vastu.	Kõiv	Betula spp.	Betula	Betula	Betulaceae	General	General	tuberculosis	Tiisikus	Vilbaste	Vilbaste, TN 7, 247 (11)	Seto	Setomaa	J. Haring end. Hanson	middle	1930
RKM	RKM II 59, 575/6 (16) < Setumaa, Lõkova k. - Maria Linna (1956) Sisestas Raivo Kalle 2014		Vanol inemiisil sälä, turo ja ristluu halti, sis küteti sann. Sannah hideti suur lõõnah, minti labalõ, ku haigõ esi javvaas sis lasti tõõsõ haigõt sälga vihtu ja hõõrdu. Pääle kihä puhtast mõskmist nühiti kõdrapiprõga haigõt sälgä vai ka ristluid ja kaalaturja. Sis tuuga õs jovva inäp sannah olla, sälg kuumõt ja haltas. Pallo haigid kijä verevä piprõga sälgä hõõr[...]	Kask	Betula spp.	Betula	Betula	Betulaceae	Musculoskeletal	Musculoskeletal	backache	Seljavalu	RKM	RKM II 59, 575/6 (16)	Seto	Setomaa	Maria Linna	late	1956
Vilbaste	Vilbaste, TN 10, 582 (9) < Vastseliina khk., Orava v. - Ida Raudsepp, s. 1892 (1966) Sisestas Tiina Tamme 2010, kontrollis Raivo Kalle 2010, redigeeris Tuul Sepp 2010		Värske kõivolehe - luuvalu ja reumarohi.	Kõiv	Betula spp.	Betula	Betula	Betulaceae	Musculoskeletal	Musculoskeletal	bone pain	Luuvalu Reuma	Vilbaste	Vilbaste, TN 10, 582 (9)	Võro	Vastseliina	Ida Raudsepp, s. 1892	late	1966
ERA	ERA II 150, 429 (13) < Räpina khk., Veriora v. - Daniel Lepson < Mari Ortus, s. 1867 ja Ann Tikker, s. 1859 (1937) Sisestas Eva-Kait Kärblane 2007, kontrollis Eva-Kait Kärblane 2007, redigeeris Luule Krikmann 2007, parandas Eva-Kait Kärblane 2007		[Jooksva] Ka määritas kaseurva, kõivuurva piiritusega. Kevadel korjatud kaseurvad leotatakse piirituse sees.	Kask Kõiv	Betula spp.	Betula	Betula	Betulaceae	Musculoskeletal	Musculoskeletal	jooksva	Jooksva	ERA	ERA II 150, 429 (13)	Võro	Räpina	Daniel Lepson	middle	1937
Vilbaste	Vilbaste, TN 7, 1012 (15) < Vastseliina khk., Misso v. - Kotlep Pärg, Pugola algkooli õpetaja < Eevi Klais, Pugola algkooli V kl. õpilane (1937) Sisestas Alice Peetsu 2009, kontrollis Renata Sõukand 2009, redigeeris Tuul Sarv 2009		Kasepungad - jooksva ja kõhuhaiguste vastu.	Kask	Betula spp.	Betula	Betula	Betulaceae	Musculoskeletal	Musculoskeletal	jooksva	Jooksva	Vilbaste	Vilbaste, TN 7, 1012 (15)	Võro	Vastseliina	Kotlep Pärg, Pugola algkooli õpetaja	middle	1937
Vilbaste	Vilbaste, TN 7, 1024 (2) < Vastseliina khk., Misso v. - Kotlep Pärg < Nikolai Ots, Pugola algkooli õpilane (1937) Sisestas Alice Peetsu 2009, kontrollis Renata Sõukand 2009, redigeeris Tuul Sepp 2009		Kõiv - kask - kasepungadest valmistatakse piiritustinktuuri, mis on heaks jooksvatõve vastu.	Kõiv	Betula spp.	Betula	Betula	Betulaceae	Musculoskeletal	Musculoskeletal	jooksva	Jooksva	Vilbaste	Vilbaste, TN 7, 1024 (2)	Võro	Vastseliina	Kotlep Pärg	middle	1937
Vilbaste	Vilbaste, TN 2, 669 (12) < Räpina khk. - Aune Vitsut < E. Türkson, Räpina Gümnaasiumi II kl. õpilane (1930) Sisestas Urmas Poska 2009, kontrollis Raivo Kalle 2009, redigeeris Tuul Sarv 2009		Kaseurbi piirituses leotades tarvitatakse köha ja rematismuse vastu.	Kask	Betula spp.	Betula	Betula	Betulaceae	Musculoskeletal	Musculoskeletal	rheumatic	Reuma	Vilbaste	Vilbaste, TN 2, 669 (12)	Võro	Räpina	Aune Vitsut	middle	1930
Vilbaste	Vilbaste, TN 7, 223 (4) < Setumaa, Kremesova k. - J. Haring end. Hanson < M. Ülenurm, Värska algkooli IV klassi õpilane (1930) Sisestas Tiina Tamme 2009, kontrollis Raivo Kalle 2009, redigeeris Tuul Sarv 2009		Rimmotiismus. Tarvitatakse noori kaselehti.	Kask	Betula spp.	Betula	Betula	Betulaceae	Musculoskeletal	Musculoskeletal	rheumatic	Reuma	Vilbaste	Vilbaste, TN 7, 223 (4)	Seto	Setomaa	J. Haring end. Hanson	middle	1930
Vilbaste	Vilbaste, TN 2, 669 (12) < Räpina khk. - Aune Vitsut < E. Türkson, Räpina Gümnaasiumi II kl. õpilane (1930) Sisestas Urmas Poska 2009, kontrollis Raivo Kalle 2009, redigeeris Tuul Sarv 2009		Kaseurbi piirituses leotades tarvitatakse köha ja rematismuse vastu.	Kask	Betula spp.	Betula	Betula	Betulaceae	Respiratory	Respiratory	cough	Köha	Vilbaste	Vilbaste, TN 2, 669 (12)	Võro	Räpina	Aune Vitsut	middle	1930
Vilbaste	Vilbaste, TN 7, 232 (12) < Setumaa, Kremesova k. - J. Haring end. Hanson < J. Paasma, Värska algkooli IV klassi õpilane (1930) Sisestas Tiina Tamme 2009, kontrollis Raivo Kalle 2009, redigeeris Tuul Sarv 2009		Kaseurbad. Kaseurbad kuivatatakse ära ja pannakse viina sisse ja juuakse, kui köha on.	Kask	Betula spp.	Betula	Betula	Betulaceae	Respiratory	Respiratory	cough	Köha	Vilbaste	Vilbaste, TN 7, 232 (12)	Seto	Setomaa	J. Haring end. Hanson	middle	1930
Vilbaste	Vilbaste, TN 2, 672 (2) < Räpina khk. - Aune Vitsut < G. Parmak, Räpina Gümnaasiumi II kl. õpilane (1930) Sisestas Urmas Poska 2009, kontrollis Raivo Kalle 2009, redigeeris Tuul Sarv 2009		Noored kasepungad leotatud piirituse sees tõid abi haavadele, mis peale valades verejooksu kinni panid.	Kask	Betula spp.	Betula	Betula	Betulaceae	Skin	Skin	bleeding	Haav Verejooks	Vilbaste	Vilbaste, TN 2, 672 (2)	Võro	Räpina	Aune Vitsut	middle	1930
Vilbaste	Vilbaste, TN 2, 695 (5) < Räpina khk. - Aune Vitsut < Harry Mälberg Räpina Gümnaasium õpilane (1930) Sisestas Urmas Poska 2009, kontrollis Raivo Kalle 2009, redigeeris Tuul Sarv 2009		Noored kaselehed seotult linase riidega paistetuse pääl kaotavad selle.	Kask	Betula spp.	Betula	Betula	Betulaceae	Skin	Skin	boil	Paise	Vilbaste	Vilbaste, TN 2, 695 (5)	Võro	Räpina	Aune Vitsut	middle	1930
H	H II 3, 532b < Setumaa < Vastseliina khk. - Hindrik Prants (1889) Sisestas Salle Kajak 2006, kontrollis Salle Kajak 2006		Kõourbõ korätäs kevajä, ku vaigul umma, pandas viina sisse, tuu um kõgõ hädä vasta hüä rohi, nimelt pitsitetü haavalõ.	Kõo	Betula spp.	Betula	Betula	Betulaceae	Skin	Skin	cut wound	Lõikehaav	H	H II 3, 532b	Seto	Setomaa	Hindrik Prants	early	1889
H	H II 60, 838 (6) < Vastseliina < Setu khk - Jaan Sandra (1897). Sisestanud Ave Tupits 2002		Keväjä mõsõ inne mahla juomist suud mahlaga, - sis ei pala kunagi suu pääväga arr.	Kask	Betula spp.	Betula	Betula	Betulaceae	Skin	Skin	for beauty	Iluravi	H	H II 60, 838 (6)	Võro	Vastseliina	Jaan Sandra	early	1897
Vilbaste	Vilbaste, TN 7, 164f < Räpina khk. - Aune Vitsut < Edgar Konsap, Räpina Gümnaasiumi õpilane (1930) Sisestas Tiina Tamme 2009, kontrollis Raivo Kalle 2009, redigeeris Tuul Sarv 2009		Noored kaselehed seotult linase riidega paistetuse pääle kaotavad selle.	Kask	Betula spp.	Betula	Betula	Betulaceae	Skin	Skin	inflamation	Paistetus	Vilbaste	Vilbaste, TN 7, 164f	Võro	Räpina	Aune Vitsut	middle	1930
ERA	ERA II 150, 429 (9) < Räpina khk., Veriora v. - Daniel Lepson < Mari Ortus, s. 1867 ja Ann Tikker, s. 1859 (1937) Sisestas Raivo Kalle 2010, redigeeris Tuul Sepp 2010		Vistriku ehk mädakärna näo peal. Tehakse pärmist ja jahust taigen, määritakse vistrikud kokku, köidetas ja mähitas nägu hästi kõvasti rätikuga kinni ja siis köetakse neljapäev õhtal saun ja viheldas hästi kõvas leilis.	Kask	Betula spp.	Betula	Betula	Betulaceae	Skin	Skin	pimples	Vistrikud	ERA	ERA II 150, 429 (9)	Võro	Räpina	Daniel Lepson	middle	1937
RKM	RKM II 364, 285 (1) < Vastseliina khk., Kliima k. - Kristi Salve < Meta Sarapuu, 70 a. (1981) Sisestas Elmo Piir 2008, kontrollis Salle Kajak 2008		Mu imä arstis roosi. Ristikhaina, kaselehe ja sääl olli veel muud ka, pand patta, kiit.	Kask	Betula spp.	Betula	Betula	Betulaceae	skin	skin	roos	Roos	RKM	RKM II 364, 285 (1)	Võro	Vastseliina	Kristi Salve	late	1981
Vilbaste	Vilbaste, TN 7, 223 (10) < Setumaa, Kremesova k. - J. Haring end. Hanson < M. Ülenurm, Värska algkooli IV klassi õpilane (1930) Sisestas Tiina Tamme 2009, kontrollis Raivo Kalle 2009, redigeeris Tuul Sarv 2009		Kaseurvad. Tarvitatakse kaseurbe viina sees haava arstimiseks.	Kask	Betula spp.	Betula	Betula	Betulaceae	Skin	Skin	wound	Haav	Vilbaste	Vilbaste, TN 7, 223 (10)	Seto	Setomaa	J. Haring end. Hanson	middle	1930
RKM	RKM II 59, 584 (28b) < Setumaa, Lõkova k. - Maria Linna (1956) Sisestas Salle Kajak 2007, kontrollis Salle Kajak 2007, redigeeris Tuul Sarv 2008		Kui silma veere oli haigõ, ku ülti, õt silmile om kuum sisse länü. Siis pejeti suvõaigu pääl õgasugutsid külmi lihavit lehti, nigu paisõlehte, peedilehti ja kapstalehti. Võieti silmä viiri päälsega. Kõüdeti kohopiim hõrrõ linadsõ närtsu sisse pejeti tuud ka pääl. Kõsti silmi hapnõpiimä leemega. Kõik rohitsamisõ piimaga oli, õt kuuma silmäst vällä kiski.	Kapsas	Brassica oleracea var. capitata f. alba	Brassica oleracea	Brassica oleracea	Brassicaceae	OTHER	Eye	eye diseases	Silmahaigused	RKM	RKM II 59, 584 (28b)	Seto	Setomaa	Maria Linna	late	1956
Vilbaste	Vilbaste, TN 7, 233 (15) < Setumaa, Mäsovitsa k. - J. Haring end. Hanson < J. Pille, Värska algkooli IV klassi õpilane (1930) Sisestas Tiina Tamme 2009, kontrollis Raivo Kalle 2009, redigeeris Tuul Sarv 2009		Hapukapstas. Tarvitatakse päävalu vastu, pannakse lapiga pähe.	Hapu(d)kapsad	Brassica oleracea var. capitata f. alba	Brassica oleracea	Brassica oleracea	Brassicaceae	Neurological	Neurological	headache	Peavalu	Vilbaste	Vilbaste, TN 7, 233 (15)	Seto	Setomaa	J. Haring end. Hanson	middle	1930
Vilbaste	Vilbaste, TN 7, 238 (12) < Setumaa, Võpolsova k. - J. Haring end. Hanson < S. Teplenkov, Värska algkooli IV klassi õpilane (1930) Sisestas Tiina Tamme 2009, kontrollis Raivo Kalle 2009, redigeeris Tuul Sarv 2009		Hapukapsas. Mõnikord, kui pea valutab, siis pantakse lapiga haput kapsast pea peale. Pantakse, et kuumust välja tõmbaks.	Hapu(d)kapsad	Brassica oleracea var. capitata f. alba	Brassica oleracea	Brassica oleracea	Brassicaceae	Neurological	Neurological	headache	Peavalu	Vilbaste	Vilbaste, TN 7, 238 (12)	Seto	Setomaa	J. Haring end. Hanson	middle	1930
RKM	RKM II 59, 571/2 (6) < Setumaa, Lõkova k. - Maria Linna (1956) Sisestas Salle Kajak 2007, kontrollis Salle Kajak 2007, redigeeris Tuul Sarv 2008		/---/ Umbpalanut arstiti nii: kua sõrmõküütse all umbpalanu oll, tuul sõrmõl lõigati küüts lühkost. Sõrmõ otsa pejeti liha vai ka silgi suulleeme seeh, arvati, õt tu lasõ-õs edesi määdä. Saa-s suulleemest abi vai olõ-õs aigu kõõ kätt anomah pitä, siis pidi midägi sõrmõlõ pääle köütmä. Õt kuuma vällä kisusi, siis pejeti paisõlehti ja mui külmebid lihavit lehti[...]	Kapsas	Brassica oleracea var. capitata f. alba	Brassica oleracea	Brassica oleracea	Brassicaceae	Skin	Skin	abscess	Umbes	RKM	RKM II 59, 571/2 (6)	Seto	Setomaa	Maria Linna	late	1956
ERA	ERA II 150, 436 (60) < Räpina khk., Veriora v. - Daniel Lepson < Mari Ortus, s. 1867, Ann Tikker, s. 1859 (1937) Sisestas USN, kollatsioneeris Ell Vahtramäe		Külmanud liikmete vastu. Hanirasva sees küpsetatakse naari kaabet kuni pruuniks, seda salvi pannakse külmanud koha peale.	Naar	Brassica rapa L.	OTHER	Brassica rapa	Brassicaceae	General	General	freezing	Külmumine	ERA	ERA II 150, 436 (60)	Võro	Räpina	Daniel Lepson	middle	1937
Vilbaste	Vilbaste, TN 7, 164i < Räpina khk. - Aune Vitsut < Edgar Konsap, Räpina Gümnaasiumi õpilane (1930) Sisestas Tiina Tamme 2009, kontrollis Raivo Kalle 2009, redigeeris Tuul Sarv 2009		Kanarbikuteed peaksid jooma kopsuhaiged.	Kanarbik	Calluna vulgaris (L.) Hull	Calluna vulgaris	Calluna vulgaris	Ericaceae	General	General	lung disease	Kopsuhaigused	Vilbaste	Vilbaste, TN 7, 164i	Võro	Räpina	Aune Vitsut	middle	1930
Vilbaste	Vilbaste, TN 7, 234 (5) < Setumaa, Mäsovitsa k. - J. Haring end. Hanson < J. Pille, Värska algkooli IV klassi õpilane (1930) Sisestas Tiina Tamme 2009, kontrollis Raivo Kalle 2009, redigeeris Tuul Sarv 2009		Palokanarik. Keedetakse teed tiiskuse vastu.	Palokanarik	Calluna vulgaris (L.) Hull	Calluna vulgaris	Calluna vulgaris	Ericaceae	General	General	tuberculosis	Tiisikus	Vilbaste	Vilbaste, TN 7, 234 (5)	Seto	Setomaa	J. Haring end. Hanson	middle	1930
Vilbaste	Vilbaste, TN 2, 680 (5) < Räpina khk. - Aune Vitsut < Salme Lepund, Räpina Gümnaasiumi II kl. õpilane (1930) Sisestas Urmas Poska 2009, kontrollis Raivo Kalle 2009, redigeeris Tuul Sarv 2009		Kanarbikku tarvitati umbe vastu ja ka riide värvimiseks. Riide värvimisel tarvitati veel puukoori.	Kanarbik	Calluna vulgaris (L.) Hull	Calluna vulgaris	Calluna vulgaris	Ericaceae	Skin	Skin	abscess	Umbes	Vilbaste	Vilbaste, TN 2, 680 (5)	Võro	Räpina	Aune Vitsut	middle	1930
Vilbaste	Vilbaste, TN 7, 229 (19) < Setumaa, Ersava k. - J. Haring end. Hanson < Anna Leping, Värska algkooli õpilane (1930) Sisestas Tiina Tamme 2009, kontrollis Raivo Kalle 2009, redigeeris Tuul Sarv 2009		Kanarik. Kanarpik keedetakse ära ja määritakse palanuid haavu.	Kanarik Kanarpik	Calluna vulgaris (L.) Hull	Calluna vulgaris	Calluna vulgaris	Ericaceae	Skin	Skin	burned wound	Põletushaav	Vilbaste	Vilbaste, TN 7, 229 (19)	Seto	Setomaa	J. Haring end. Hanson	middle	1930
H	H I 6, 608 (115) < Vastseliina khk. - Jaan Sandra (1895) Sisestas Ave Tupits 2001, kontrollis Eva-Kait Kärblane 2006		Om kellelgi kidsi käen ehk põlven, sis om hää teda arstida sel viisil: võta kanepipakla, mähi ümbre kidsihädä, perast tsilguta kassi- ehk penikust pääle - saap varsti terves.	Kanep	Cannabis sativa L.	Cannabis sativa	Cannabis sativa	Cannabaceae	Culture bound disease	Culture bound disease	kidi	Kidi	H	H I 6, 608 (115)	Võro	Vastseliina	Jaan Sandra	early	1895
H	H III 26, 507 (2) < Vastseliina khk., Loosi v., Kõo k. - Jaan Tint (1895) Sisestas Majalis Mändoja 2001, kontrollis Eva-Kait Kärblane 2006 [bot/kanep/HERBA]		Latse kidsi. Kui latsel nabavars suur om ehk kogoni kõtu sisse kasunu, sis võetas kerigukündle vaha, kanebipaklit, peni kust, puutuhka, soola ja mett, mähistas neid pääle, sis sütip ära.	Kanebi	Cannabis sativa L.	Cannabis sativa	Cannabis sativa	Cannabaceae	Culture bound disease	Culture bound disease	riis	Riis	H	H III 26, 507 (2)	Võro	Vastseliina	Jaan Tint	early	1895
H	H III 28, 793 (2) < Vastseliina khk., Loosi v. - Jaan Tint (1896) Sisestas Ave Tupits 2002, kontrollis Salle Kajak 2006 [med/HERBA]		Kui latsel nabavars suur om ehk kogoni kõtu sisse kasunu, siis võetas kerikuküüdle vaha, kanepipaklid, peni kust, puutuhka, soola ja mett, mähitas neid pääle, sis sütib ära.	Kanep	Cannabis sativa L.	Cannabis sativa	Cannabis sativa	Cannabaceae	Culture bound disease	Culture bound disease	riis	Riis	H	H III 28, 793 (2)	Võro	Vastseliina	Jaan Tint	early	1896
RKM	RKM II 59, 575 (15) < Setumaa, Lõkova k. - Maria Linna (1956) Sisestas Raivo Kalle 2014		Kui kaal oll paistõt sis rohiti nii: kanebi agana leotödi inemisõ kusõga ar, sis tobti vanna hammõ käüse sisse ja panti ümbre haigõ kaala. Tuuga arvati paistust tagasi tõmbavat.	Kanebi	Cannabis sativa L.	Cannabis sativa	Cannabis sativa	Cannabaceae	General	General	throat disease	Kaelahaigus	RKM	RKM II 59, 575 (15)	Seto	Setomaa	Maria Linna	late	1956
Vilbaste	Vilbaste, TN 2, 669 (13) < Räpina khk. - Aune Vitsut < E. Türkson, Räpina Gümnaasiumi II kl. õpilane (1930) Sisestas Urmas Poska 2009, kontrollis Raivo Kalle 2009, redigeeris Tuul Sarv 2009		Ristikheina õitest ja ka hiirekõrvarohust tehakse vanni rematismuse vastu.	Hiirekõrv	Capsella bursa-pastoris (L.) Medik.	OTHER	Capsella bursa-pastoris	Brassicaceae	Musculoskeletal	Musculoskeletal	rheumatic	Reuma	Vilbaste	Vilbaste, TN 2, 669 (13)	Võro	Räpina	Aune Vitsut	middle	1930
Vilbaste	Vilbaste, TN 7, 171 (7) < Setumaa, Mäe v., Rõsna k. - J. Haring end. Hanson < F. Laanetu, Värska algkooli VI klassi õpilane (1930) Sisestas Tiina Tamme 2009, kontrollis Raivo Kalle 2009, redigeeris Tuul Sarv 2009		Verikõder - pannakse viina sisse ja tarvitatakse kõhurohuks.	Verikõder	Capsicum annuum L.	Capsicum annuum	Capsicum annuum	Solanaceae	Digestive	Digestive	stomach disease	Kõhuhaigused	Vilbaste	Vilbaste, TN 7, 171 (7)	Seto	Setomaa	J. Haring end. Hanson	middle	1930
Vilbaste	Vilbaste, TN 7, 202 (3) < Setumaa, Järvesuu v., Slobotka k. - J. Haring end. Hanson< A. Nurmetu, Värska algkooli V klassi õpilane (1930) Sisestas Tiina Tamme 2009, kontrollis Raivo Kalle 2009, redigeeris Tuul Sarv 2009		Verikõder. Teda pannakse viina sisse, leotatakse ära ja tarvitatakse hambarohuna ehk kõhurohuna. Peale selle hõõrutakse veel kuumas saunas selga.	Verikõder	Capsicum annuum L.	Capsicum annuum	Capsicum annuum	Solanaceae	Digestive	Digestive	stomach disease	Kõhuhaigused	Vilbaste	Vilbaste, TN 7, 202 (3)	Seto	Setomaa	J. Haring end. Hanson	middle	1930
Vilbaste	Vilbaste, TN 7, 203 (3) < Setumaa, Järvesuu v., Slobotka k. - J. Haring end. Hanson < Anastasia Hõbejärv, Värska algkooli V klassi õpilane (1929) Sisestas Tiina Tamme 2009, kontrollis Raivo Kalle 2009, redigeeris Tuul Sarv 2009		Verikõder pannakse viina sisse ja tarvitatakse kõhurohuks.	Verikõder	Capsicum annuum L.	Capsicum annuum	Capsicum annuum	Solanaceae	Digestive	Digestive	stomach disease	Kõhuhaigused	Vilbaste	Vilbaste, TN 7, 203 (3)	Seto	Setomaa	J. Haring end. Hanson	middle	1929
Vilbaste	Vilbaste, TN 7, 206 (5) < Setumaa, Satserinna v., Sestniki k. - J. Haring end. Hanson < Maria Tanila, Värska algkooli V klassi õpilane (1930) Sisestas Tiina Tamme 2009, kontrollis Raivo Kalle 2009, redigeeris Tuul Sarv 2009		Verikõder: pannakse viina sisse ja tarvitatakse kõhurohuks.	Verikõder	Capsicum annuum L.	Capsicum annuum	Capsicum annuum	Solanaceae	Digestive	Digestive	stomach disease	Kõhuhaigused	Vilbaste	Vilbaste, TN 7, 206 (5)	Seto	Setomaa	J. Haring end. Hanson	middle	1930
Vilbaste	Vilbaste, TN 7, 207 (4) < Räpina khk., Kahkva v., Suure-Veerksu k. - J. Haring end. Hanson < Johannes Hammelberg, Värska algkooli VI klassi õpilane (1930) Sisestas Tiina Tamme 2009, kontrollis Raivo Kalle 2009, redigeeris Tuul Sarv 2009		Verikõder - pannakse viina sisse ja tarvitatakse kõhurohuks.	Verikõder	Capsicum annuum L.	Capsicum annuum	Capsicum annuum	Solanaceae	Digestive	Digestive	stomach disease	Kõhuhaigused	Vilbaste	Vilbaste, TN 7, 207 (4)	Võro	Räpina	J. Haring end. Hanson	middle	1930
Vilbaste	Vilbaste, TN 7, 229 (16) < Setumaa, Ersava k. - J. Haring end. Hanson < Anna Leping, Värska algkooli õpilane (1930) Sisestas Tiina Tamme 2009, kontrollis Raivo Kalle 2009, redigeeris Tuul Sarv 2009		Verikõdõr. Verikõtra pannakse viina sisse ja juuakse kõhurohuna.	Verikõder	Capsicum annuum L.	Capsicum annuum	Capsicum annuum	Solanaceae	Digestive	Digestive	stomach disease	Kõhuhaigused	Vilbaste	Vilbaste, TN 7, 229 (16)	Seto	Setomaa	J. Haring end. Hanson	middle	1930
Vilbaste	Vilbaste, TN 7, 196 (8) < Setumaa, Järvesuu v., Värska k. - J. Haring end. Hanson < L. Tensing, Värska algkooli õpilane (1929) Sisestas Tiina Tamme 2009, kontrollis Raivo Kalle 2009, redigeeris Tuul Sarv 2009		Verikõder: pannakse viina sisse, juuakse kõhurohuna. On ka hambarohi.	Verikõder	Capsicum annuum L.	Capsicum annuum	Capsicum annuum	Solanaceae	Digestive	Digestive	stomach diseases	Kõhuhaigused	Vilbaste	Vilbaste, TN 7, 196 (8)	Seto	Setomaa	J. Haring end. Hanson	middle	1929
Vilbaste	Vilbaste, TN 2, 658 (7) < Räpina khk. - Aune Vitsut < Aksel Tobrov, Räpina Gümnaasiumi II kl. õpilane (1930) Sisestas Urmas Poska 2009, kontrollis Raivo Kalle 2009, redigeeris Tuul Sarv 2009		[Kõhuvalu vastu.] Viina sisse pandi verikõtru ja seda viina joodi,	Verikõder	Capsicum annuum L.	Capsicum annuum	Capsicum annuum	Solanaceae	Digestive	Digestive	stomachache	Kõhuvalu	Vilbaste	Vilbaste, TN 2, 658 (7)	Võro	Räpina	Aune Vitsut	middle	1930
Vilbaste	Vilbaste, TN 2, 695/6 (7) < Räpina khk. - Aune Vitsut < Harry Mälberg Räpina Gümnaasium õpilane (1930) Sisestas Urmas Poska 2009, kontrollis Raivo Kalle 2009, redigeeris Tuul Sarv 2009		Vererohu kaunad viina sees on kõhuvalu hävitajaks.	Verikõder	Capsicum annuum L.	Capsicum annuum	Capsicum annuum	Solanaceae	Digestive	Digestive	stomachache	Kõhuvalu	Vilbaste	Vilbaste, TN 2, 695/6 (7)	Võro	Räpina	Aune Vitsut	middle	1930
Vilbaste	Vilbaste, TN 2, 701 (8) < Räpina khk. - Aune Vitsut < L. Hendriken, Räpina Gümnaasium II kl. õpilane (1930) Sisestas Urmas Poska 2009, kontrollis Raivo Kalle 2009, redigeeris Tuul Sarv 2009		Verikõtratest valmistati isesugune jook, mida hoiti pudelis, see rohi oli kõhuvalu vastu, sest ta on väga kibe.	Verikõder	Capsicum annuum L.	Capsicum annuum	Capsicum annuum	Solanaceae	Digestive	Digestive	stomachache	Kõhuvalu	Vilbaste	Vilbaste, TN 2, 701 (8)	Võro	Räpina	Aune Vitsut	middle	1930
Vilbaste	Vilbaste, TN 7, 164g < Räpina khk. - Aune Vitsut < Edgar Konsap, Räpina Gümnaasiumi õpilane (1930) Sisestas Tiina Tamme 2009, kontrollis Raivo Kalle 2009, redigeeris Tuul Sarv 2009		Verirohu kaunad viina sees kaotavad ära kõhuvalu.	Verikõder	Capsicum annuum L.	Capsicum annuum	Capsicum annuum	Solanaceae	Digestive	Digestive	stomachache	Kõhuvalu	Vilbaste	Vilbaste, TN 7, 164g	Võro	Räpina	Aune Vitsut	middle	1930
Vilbaste	Vilbaste, TN 7, 189 (4) < Setumaa, Järvesuu v., Võpolsova k. - J. Haring end. Hanson < Grigori Egar, Värska algkooli V klassi õpilane (1929) Sisestas Tiina Tamme 2009, kontrollis Raivo Kalle 2009, redigeeris Tuul Sarv 2009		Verikõder. Kui kõht ja hambad valutavad. Teda pannakse ka viina sisse ja tarvitatakse kõhu arstimiseks.	Verikõder	Capsicum annuum L.	Capsicum annuum	Capsicum annuum	Solanaceae	Digestive	Digestive	stomachache	Kõhuvalu	Vilbaste	Vilbaste, TN 7, 189 (4)	Seto	Setomaa	J. Haring end. Hanson	middle	1929
Vilbaste	Vilbaste, TN 7, 193 (3) < Setumaa, Järvesuu v., Värska k. - J. Haring end. Hanson < Hilja Sibul, Värska algkooli VI klassi õpilane (1929) Sisestas Tiina Tamme 2009, kontrollis Raivo Kalle 2009, redigeeris Tuul Sarv 2009		Verikõder - teda pannakse viina sisse ja juuakse, kui kõht valutab.	Verikõder	Capsicum annuum L.	Capsicum annuum	Capsicum annuum	Solanaceae	Digestive	Digestive	stomachache	Kõhuvalu	Vilbaste	Vilbaste, TN 7, 193 (3)	Seto	Setomaa	J. Haring end. Hanson	middle	1929
Vilbaste	Vilbaste, TN 7, 197 (3) < Setumaa, Järvesuu v., Värska k. - J. Haring end. Hanson < Paul Kübar, Värska algkooli VI klassi õpilane (1929) Sisestas Tiina Tamme 2009, kontrollis Raivo Kalle 2009, redigeeris Tuul Sarv 2009		Verikõder. Pannakse piirituse sisse ja tarvitatakse kõhuvalu vastu.	Verikõder	Capsicum annuum L.	Capsicum annuum	Capsicum annuum	Solanaceae	Digestive	Digestive	stomachache	Kõhuvalu	Vilbaste	Vilbaste, TN 7, 197 (3)	Seto	Setomaa	J. Haring end. Hanson	middle	1929
RKM	RKM II 59, 582/3 (27) < Setumaa, Lõkova k. - Maria Linna (1956) Sisestas Salle Kajak 2007, kontrollis Salle Kajak 2007, redigeeris Tuul Sarv 2008		Haltaja hamba pääle panti ka piprõkõtra. Ku oll hamba seeh tsopp, siis sinnä panti vaharaas, tuu puhast prahi hambatsopast vällä. Haigid hambaigimid võieti miiga ka. Siis süüdi kurõmarju, ku ümbre hambidõ igime tüke mädänemä. Ku hamba liigusõ suuh ja tüke ar kakkõma, siis tulõ küüslauka süvvä.	Pipar	Capsicum annuum L.	Capsicum annuum	Capsicum annuum	Solanaceae	Digestive	Digestive	tooth diseases	Hambahaigused	RKM	RKM II 59, 582/3 (27)	Seto	Setomaa	Maria Linna	late	1956
Vilbaste	Vilbaste, TN 7, 196 (8) < Setumaa, Järvesuu v., Värska k. - J. Haring end. Hanson < L. Tensing, Värska algkooli õpilane (1929) Sisestas Tiina Tamme 2009, kontrollis Raivo Kalle 2009, redigeeris Tuul Sarv 2009		Verikõder: pannakse viina sisse, juuakse kõhurohuna. On ka hambarohi.	Verikõder	Capsicum annuum L.	Capsicum annuum	Capsicum annuum	Solanaceae	Digestive	Digestive	tooth diseases	Hambahaigused	Vilbaste	Vilbaste, TN 7, 196 (8)	Seto	Setomaa	J. Haring end. Hanson	middle	1929
Vilbaste	Vilbaste, TN 7, 202 (3) < Setumaa, Järvesuu v., Slobotka k. - J. Haring end. Hanson< A. Nurmetu, Värska algkooli V klassi õpilane (1930) Sisestas Tiina Tamme 2009, kontrollis Raivo Kalle 2009, redigeeris Tuul Sarv 2009		Verikõder. Teda pannakse viina sisse, leotatakse ära ja tarvitatakse hambarohuna ehk kõhurohuna. Peale selle hõõrutakse veel kuumas saunas selga.	Verikõder	Capsicum annuum L.	Capsicum annuum	Capsicum annuum	Solanaceae	Digestive	Digestive	tooth diseases	Hambahaigused	Vilbaste	Vilbaste, TN 7, 202 (3)	Seto	Setomaa	J. Haring end. Hanson	middle	1930
Vilbaste	Vilbaste, TN 2, 228 (IV) < Setumaa, Värska v., Vellna k. - M. Kaasikmäe < Paul Sarja, Košelki algkooli VI kl. õpilane (1937) Sisestas Tiina Tamme 2009, kontrollis Raivo Kalle 2009, redigeeris Tuul Sarv 2009		Pipar pannakse viina sisse, seda rohtu tarvitavad inimesed hambavalu vastu.	Pipar	Capsicum annuum L.	Capsicum annuum	Capsicum annuum	Solanaceae	Digestive	Digestive	toothache	Hambavalu	Vilbaste	Vilbaste, TN 2, 228 (IV)	Seto	Setomaa	M. Kaasikmäe	middle	1937
Vilbaste	Vilbaste, TN 7, 188 (14) < Setumaa, Järvesuu v., Velna k. - J. Haring end. Hanson < Paul Sarja, Värska algkooli V klassi õpilane (1930) Sisestas Tiina Tamme 2009, kontrollis Raivo Kalle 2009, redigeeris Tuul Sarv 2009		Verikõder: tarvitatakse hambavaluks.	Verikõder	Capsicum annuum L.	Capsicum annuum	Capsicum annuum	Solanaceae	Digestive	Digestive	toothache	Hambavalu	Vilbaste	Vilbaste, TN 7, 188 (14)	Seto	Setomaa	J. Haring end. Hanson	middle	1930
Vilbaste	Vilbaste, TN 7, 189 (4) < Setumaa, Järvesuu v., Võpolsova k. - J. Haring end. Hanson < Grigori Egar, Värska algkooli V klassi õpilane (1929) Sisestas Tiina Tamme 2009, kontrollis Raivo Kalle 2009, redigeeris Tuul Sarv 2009		Verikõder. Kui kõht ja hambad valutavad. Teda pannakse ka viina sisse ja tarvitatakse kõhu arstimiseks.	Verikõder	Capsicum annuum L.	Capsicum annuum	Capsicum annuum	Solanaceae	Digestive	Digestive	toothache	Hambavalu	Vilbaste	Vilbaste, TN 7, 189 (4)	Seto	Setomaa	J. Haring end. Hanson	middle	1929
Vilbaste	Vilbaste, TN 7, 244 (12) < Setumaa, Slobodka k. - J. Haring end. Hanson < Anastasia Tõllimägi, Värska algkooli IV klassi õpilane (1930) Sisestas Tiina Tamme 2009, kontrollis Raivo Kalle 2009, redigeeris Tuul Sarv 2009		Veripipõr. Keedetakse ära ja juuakse, kui rinnad haiged, määritakse jalgu, kui valutavad.	Verikõder	Capsicum annuum L.	Capsicum annuum	Capsicum annuum	Solanaceae	General	General	lung disease	Rinnahaigus	Vilbaste	Vilbaste, TN 7, 244 (12)	Seto	Setomaa	J. Haring end. Hanson	middle	1930
RKM	RKM II 59, 575/6 (16) < Setumaa, Lõkova k. - Maria Linna (1956) Sisestas Raivo Kalle 2014		Vanol inemiisil sälä, turo ja ristluu halti, sis küteti sann. Sannah hideti suur lõõnah, minti labalõ, ku haigõ esi javvaas sis lasti tõõsõ haigõt sälga vihtu ja hõõrdu. Pääle kihä puhtast mõskmist nühiti kõdrapiprõga haigõt sälgä vai ka ristluid ja kaalaturja. Sis tuuga õs jovva inäp sannah olla, sälg kuumõt ja haltas. Pallo haigid kijä verevä piprõga sälgä hõõr[...]	Verevä pipar	Capsicum annuum L.	Capsicum annuum	Capsicum annuum	Solanaceae	Musculoskeletal	Musculoskeletal	backache	Seljavalu	RKM	RKM II 59, 575/6 (16)	Seto	Setomaa	Maria Linna	late	1956
Vilbaste	Vilbaste, TN 7, 244 (12) < Setumaa, Slobodka k. - J. Haring end. Hanson < Anastasia Tõllimägi, Värska algkooli IV klassi õpilane (1930) Sisestas Tiina Tamme 2009, kontrollis Raivo Kalle 2009, redigeeris Tuul Sarv 2009		Veripipõr. Keedetakse ära ja juuakse, kui rinnad haiged, määritakse jalgu, kui valutavad.	Veripipõr	Capsicum annuum L.	Capsicum annuum	Capsicum annuum	Solanaceae	Musculoskeletal	Musculoskeletal	foot diseases	Jalahaigus	Vilbaste	Vilbaste, TN 7, 244 (12)	Seto	Setomaa	J. Haring end. Hanson	middle	1930
RKM	RKM II 59, 581/2 (24) < Setumaa, Lõkova k. - Maria Linna (1956) Sisestas Salle Kajak 2007, kontrollis Salle Kajak 2007, redigeeris Tuul Sarv 2008		Rüüss om sääne haigus midä õga ineminõ om ar põdõnu, kel vähestki ello, ikä om olnu. Ja rüüsüle kui kurälõ haigusõlõ om pallo ruuhi ka. Vana inemisõ kannahasõ ja joova kõkõ mõroba roho hindäle rüüsü vastulitsõst. Kõdrapipõr pandas viina vai ka taari sisse, aetas kuumast. Siis tuud juvvas, ku rüüss kurguh kibises. Tuuga jäi mõnikõrd maaha ka. Viil sei vanõba ine[...]	Kõdrapipar	Capsicum annuum L.	Capsicum annuum	Capsicum annuum	Solanaceae	Respiratory	Respiratory	cough	Köha	RKM	RKM II 59, 581/2 (24)	Seto	Setomaa	Maria Linna	late	1956
Vilbaste	Vilbaste, TN 2, 665 (14) < Räpina khk. - Aune Vitsut < M. Munsk, Räpina Gümnaasiumi II kl. õpilane (1930) Sisestas Urmas Poska 2009, kontrollis Raivo Kalle 2009, redigeeris Tuul Sarv 2009		Türgipiprad - tee köha vastu.	Türgi pipar	Capsicum annuum L.	Capsicum annuum	Capsicum annuum	Solanaceae	Respiratory	Respiratory	cough	Köha	Vilbaste	Vilbaste, TN 2, 665 (14)	Võro	Räpina	Aune Vitsut	middle	1930
Vilbaste	Vilbaste, TN 2, 686 < Räpina khk. - Aune Vitsut < H. Hersing, Räpina Gümnaasiumi õpilane (1930) Sisestas Urmas Poska 2009, kontrollis Raivo Kalle 2009, redigeeris Tuul Sarv 2009		Kui köha on inimesel, siis juuakse musta kohvi verikõdraga, see võtab ruttu köha ära.	Verikõder	Capsicum annuum L.	Capsicum annuum	Capsicum annuum	Solanaceae	Respiratory	Respiratory	cough	Köha	Vilbaste	Vilbaste, TN 2, 686	Võro	Räpina	Aune Vitsut	middle	1930
Vilbaste	Vilbaste, TN 7, 199 (4) < Setumaa, Järvesuu v., Lõpolja k. - J. Haring end. Hanson< Nikolai Nurmsaar, Värska algkooli VI klassi õpilane (1930) Sisestas Tiina Tamme 2009, kontrollis Raivo Kalle 2009, redigeeris Tuul Sarv 2009		Verikõder - pannakse viina sisse ja tarvitatakse köharohuna.	Verikõder	Capsicum annuum L.	Capsicum annuum	Capsicum annuum	Solanaceae	Respiratory	Respiratory	cough	Köha	Vilbaste	Vilbaste, TN 7, 199 (4)	Seto	Setomaa	J. Haring end. Hanson	middle	1930
Vilbaste	Vilbaste, TN 7, 232 (13) < Setumaa, Kremesova k. - J. Haring end. Hanson < J. Paasma, Värska algkooli IV klassi õpilane (1930) Sisestas Tiina Tamme 2009, kontrollis Raivo Kalle 2009, redigeeris Tuul Sarv 2009		Verikõder. Piipard keedetakse ka ummuseh ja kui köha on, siis juuakse.	Verikõder	Capsicum annuum L.	Capsicum annuum	Capsicum annuum	Solanaceae	Respiratory	Respiratory	cough	Köha	Vilbaste	Vilbaste, TN 7, 232 (13)	Seto	Setomaa	J. Haring end. Hanson	middle	1930
H	H II 32, 631/2 (101) < Räpina khk. - Joosep Poolakess (1889) Sisestas Renata Sõukand 2004, kontrollis Eva-Kait Kärblane 2006		Vererohud, takjajuured ja kahruohtja juured keedetud kokku ja antud juua, need aidanud verekusemise vastu.	Karuohtja(d)	Carduus crispus L. or Cirsium vulgare (Savi) Ten.	OTHER		Asteraceae	Urological	Urological	blood peeing	Verekusemine	H	H II 32, 631/2 (101)	Võro	Räpina	Joosep Poolakess	early	1889
Vilbaste	Vilbaste, TN 7, 244 (14) < Setumaa, Slobodka k. - J. Haring end. Hanson < Anastasia Tõllimägi, Värska algkooli IV klassi õpilane (1930) Sisestas Tiina Tamme 2009, kontrollis Raivo Kalle 2009, redigeeris Tuul Sarv 2009		Küümned. Tehakse teed ja juuakse südameklobimise vastu.	Küümned	Carum carvi L.	Carum carvi	Carum carvi	Apiaceae	Cardiovascular	Cardiovascular	heart diseases	Südamehaigused	Vilbaste	Vilbaste, TN 7, 244 (14)	Seto	Setomaa	J. Haring end. Hanson	middle	1930
Vilbaste	Vilbaste, TN 5, 16 (2) < Räpina khk., Räpina v. - Gustav Vilbaste < A. Havakats, Tartu Poeglastegümnaasiumi õpilane (1934) Sisestas Maire Heimola 2009, kontrollis Raivo Kalle 2009, redigeeris Tuul Sepp 2010	Carum carvi	Köömne (Carum carvi) teed tarvitatakse higistama ajava abinõuna ja tarvitatakse külmetamise puhul. Mõned tunnevad teed kasuliku olevat kõhu lahtioleku korral. Tee peab laskma hästi tugevaks tõmbuda, parem ühes veega keeta.	Köömned	Carum carvi L.	Carum carvi	Carum carvi	Apiaceae	Digestive	Digestive	diarrhea	Kõhulahtisus	Vilbaste	Vilbaste, TN 5, 16 (2)	Võro	Räpina	Gustav Vilbaste	middle	1934
Vilbaste	Vilbaste, TN 2, 698 (9) < Räpina khk. - Aune Vitsut < H. Kiudosi, Räpina Gümnaasium õpilane (1930) Sisestas Urmas Poska 2009, kontrollis Raivo Kalle 2009, redigeeris Tuul Sarv 2009		Köömnetee söögiisu äratamiseks ja korraldab seedimist.	Köömned	Carum carvi L.	Carum carvi	Carum carvi	Apiaceae	Digestive	Digestive	digestion problems	Seedehäired	Vilbaste	Vilbaste, TN 2, 698 (9)	Võro	Räpina	Aune Vitsut	middle	1930
Vilbaste	Vilbaste, TN 7, 166 l < Räpina khk. - Aune Vitsut < Elsa Hirmo, Räpina Gümnaasiumi II klassi õpilane (1930) Sisestas Tiina Tamme 2009, kontrollis Raivo Kalle 2009, redigeeris Tuul Sarv 2009		Köömneid kasvab savisel maal teede ääres. Temast valmistatud tee on hea söögiisu tekitaja ja korraldab ka seedimist.	Köömned	Carum carvi L.	Carum carvi	Carum carvi	Apiaceae	Digestive	Digestive	digestion problems	Seedehäired	Vilbaste	Vilbaste, TN 7, 166 l	Võro	Räpina	Aune Vitsut	middle	1930
KKI	KKI 4, 319 (5) < Setumaa, Rääsolaane k. - Veera Pino < Maarja Ehala, 70 a. (1948) Sisestas Salle Kajak 2008, kontrollis Salle Kajak 2008, redigeeris Tuul Sarv 2008		Küümnet ja paldõrjani juure kõtuhaigusõ vasta.	Küümned	Carum carvi L.	Carum carvi	Carum carvi	Apiaceae	Digestive	Digestive	stomach disease	Kõhuhaigused	KKI	KKI 4, 319 (5)	Seto	Setomaa	Veera Pino	late	1948
RKM	RKM II 317, 475 (70a) < Vastseliina khk. < Mäesuka k. - Paulopriit Voolaine < Olga Sinka, s. 1905 (1975) Sisestas Salle Kajak 2008, kontrollis Salle Kajak 2008, redigeeris Tuul Sarv 2008		Imä tundsõ rohto: küümnetsäi kõtuvalu vasta.	Küümned	Carum carvi L.	Carum carvi	Carum carvi	Apiaceae	Digestive	Digestive	stomachache	Kõhuvalu	RKM	RKM II 317, 475 (70a)	Võro	Vastseliina	Paulopriit Voolaine	late	1975
Vilbaste	Vilbaste, TN 5, 16 (2) < Räpina khk., Räpina v. - Gustav Vilbaste < A. Havakats, Tartu Poeglastegümnaasiumi õpilane (1934) Sisestas Maire Heimola 2009, kontrollis Raivo Kalle 2009, redigeeris Tuul Sepp 2010	Carum carvi	Köömne (Carum carvi) teed tarvitatakse higistama ajava abinõuna ja tarvitatakse külmetamise puhul. Mõned tunnevad teed kasuliku olevat kõhu lahtioleku korral. Tee peab laskma hästi tugevaks tõmbuda, parem ühes veega keeta.	Köömned	Carum carvi L.	Carum carvi	Carum carvi	Apiaceae	General	General	cold	Higistamaajav Külmetushaigused	Vilbaste	Vilbaste, TN 5, 16 (2)	Võro	Räpina	Gustav Vilbaste	middle	1934
Vilbaste	Vilbaste, TN 2, 698 (9) < Räpina khk. - Aune Vitsut < H. Kiudosi, Räpina Gümnaasium õpilane (1930) Sisestas Urmas Poska 2009, kontrollis Raivo Kalle 2009, redigeeris Tuul Sarv 2009		Köömnetee söögiisu äratamiseks ja korraldab seedimist.	Köömned	Carum carvi L.	Carum carvi	Carum carvi	Apiaceae	General	General	loss of appetite	Isutus	Vilbaste	Vilbaste, TN 2, 698 (9)	Võro	Räpina	Aune Vitsut	middle	1930
Vilbaste	Vilbaste, TN 7, 166 l < Räpina khk. - Aune Vitsut < Elsa Hirmo, Räpina Gümnaasiumi II klassi õpilane (1930) Sisestas Tiina Tamme 2009, kontrollis Raivo Kalle 2009, redigeeris Tuul Sarv 2009		Köömneid kasvab savisel maal teede ääres. Temast valmistatud tee on hea söögiisu tekitaja ja korraldab ka seedimist.	Köömned	Carum carvi L.	Carum carvi	Carum carvi	Apiaceae	General	General	loss of appetite	Isutus	Vilbaste	Vilbaste, TN 7, 166 l	Võro	Räpina	Aune Vitsut	middle	1930
Vilbaste	Vilbaste, TN 2, 232 (VI) < Vastseliina khk., Soe k. - M. Kaasikmäe < Voldemar Laugasson, Košelki algkooli V kl. õpilane (1937) Sisestas Tiina Tamme 2009, kontrollis Raivo Kalle 2009, redigeeris Tuul Sarv 2009		Köömneteed tarvitatakse külmetamise vastu.	Köömned	Carum carvi L.	Carum carvi	Carum carvi	Apiaceae	Respiratory	General	cold	Külmetushaigused	Vilbaste	Vilbaste, TN 2, 232 (VI)	Võro	Vastseliina	M. Kaasikmäe	middle	1937
Vilbaste	Vilbaste, TN 2, 673 (5a) < Räpina khk. - Aune Vitsut < G. Parmak, Räpina Gümnaasiumi II kl. õpilane (1930) Sisestas Urmas Poska 2009, kontrollis Raivo Kalle 2009, redigeeris Tuul Sarv 2009		Külmetamise vastu joodi kuuma köömneteed.	Köömned	Carum carvi L.	Carum carvi	Carum carvi	Apiaceae	Respiratory	General	cold	Külmetushaigused	Vilbaste	Vilbaste, TN 2, 673 (5a)	Võro	Räpina	Aune Vitsut	middle	1930
Vilbaste	Vilbaste, TN 2, 700 (3) < Räpina khk. - Aune Vitsut < L. Hendriken, Räpina Gümnaasium II kl. õpilane (1930) Sisestas Urmas Poska 2009, kontrollis Raivo Kalle 2009, redigeeris Tuul Sarv 2009		Köömneist valmistatakse samuti teed, see olevat külma ja köha vastu.	Köömned	Carum carvi L.	Carum carvi	Carum carvi	Apiaceae	Respiratory	General	cold	Külmetushaigused	Vilbaste	Vilbaste, TN 2, 700 (3)	Võro	Räpina	Aune Vitsut	middle	1930
Vilbaste	Vilbaste, TN 2, 700 (3) < Räpina khk. - Aune Vitsut < L. Hendriken, Räpina Gümnaasium II kl. õpilane (1930) Sisestas Urmas Poska 2009, kontrollis Raivo Kalle 2009, redigeeris Tuul Sarv 2009		Köömneist valmistatakse samuti teed, see olevat külma ja köha vastu.	Köömned	Carum carvi L.	Carum carvi	Carum carvi	Apiaceae	Respiratory	Respiratory	cough	Köha	Vilbaste	Vilbaste, TN 2, 700 (3)	Võro	Räpina	Aune Vitsut	middle	1930
Vilbaste	Vilbaste, TN 7, 246 (10) < Setumaa, Värska al. - J. Haring end. Hanson < Leida Kelle, Värska algkooli IV klassi õpilane (1930) Sisestas Tiina Tamme 2009, kontrollis Raivo Kalle 2009, redigeeris Tuul Sarv 2009		Küümne. Tehakse teed, kui köha on.	Küümned	Carum carvi L.	Carum carvi	Carum carvi	Apiaceae	Respiratory	Respiratory	cough	Köha	Vilbaste	Vilbaste, TN 7, 246 (10)	Seto	Setomaa	J. Haring end. Hanson	middle	1930
H	H II 32, 631/2 (101) < Räpina khk. - Joosep Poolakess (1889) Sisestas Renata Sõukand 2004, kontrollis Eva-Kait Kärblane 2006		Vererohud, takjajuured ja kahruohtja juured keedetud kokku ja antud juua, need aidanud verekusemise vastu.	Vererohi	Chelidonium majus L.	OTHER	Chelidonium majus	Papaveraceae	Urological	Urological	blood peeing	Verekusemine	H	H II 32, 631/2 (101)	Võro	Räpina	Joosep Poolakess	early	1889
Vilbaste	Vilbaste, TN 2, 221 (1) < Setumaa, Värska v., Slobotka k. - M. Kaasikmäe < Nikolai Paloveer, Košelki algkooli VI kl. õpilane (1937) Sisestas Tiina Tamme 2009, kontrollis Raivo Kalle 2009, redigeeris Tuul Sarv 2009		Arstirohuks tarvitatakse Slobotka küla ümbruses allpool nimetatud järgmisi taimi: Obijonihaina keedetakse kinnise kaane all, pannakse viinaga segi ning on südamevalule vastav rohi.	Obijoinihain	Chimaphila umbellata (L.) W.P.C.Barton	Chimaphila umbellata	Chimaphila umbellata	Ericaceae	Cardiovascular	Cardiovascular	heart diseases	Südamehaigused	Vilbaste	Vilbaste, TN 2, 221 (1)	Seto	Setomaa	M. Kaasikmäe	middle	1937
Vilbaste	Vilbaste, TN 7, 181 (7) < Setumaa, Järvesuu v., Mäe Slobotka k. - J. Haring end. Hanson < Nikolai Paloveer, Värska algkooli V klassi õpilane (1929) Sisestas Tiina Tamme 2009, kontrollis Raivo Kalle 2009, redigeeris Tuul Sarv 2009		Obijonihein - pannakse viina sisse, see on südamevaluhaiguse rohi.	Obijoinihain	Chimaphila umbellata (L.) W.P.C.Barton	Chimaphila umbellata	Chimaphila umbellata	Ericaceae	Cardiovascular	Cardiovascular	heart diseases	Südamehaigused	Vilbaste	Vilbaste, TN 7, 181 (7)	Seto	Setomaa	J. Haring end. Hanson	middle	1929
Vilbaste	Vilbaste, TN 2, 658 (1) < Räpina khk. - Aune Vitsut < Aksel Tobrov, Räpina Gümnaasiumi II kl. õpilane (1930) Sisestas Urmas Poska 2009, kontrollis Raivo Kalle 2009, redigeeris Tuul Sarv 2009		Taimed arstirohtudena. Vanasti, kui puudusid arstirohud, tarvitati taimi ja nende juuri arstimiseks. Sisemiste haiguste vastu joodi aarnikateed ja pandi ka oobiumilehti viina sisse ja joodi seda.	Oob(p)ium	Chimaphila umbellata (L.) W.P.C.Barton	Chimaphila umbellata	Chimaphila umbellata	Ericaceae	Culture bound disease	Culture bound disease	internal disease	Seest haigus	Vilbaste	Vilbaste, TN 2, 658 (1)	Võro	Räpina	Aune Vitsut	middle	1930
Vilbaste	Vilbaste, TN 2, 669 (17) < Räpina khk. - Aune Vitsut < E. Türkson, Räpina Gümnaasiumi II kl. õpilane (1930) Sisestas Urmas Poska 2009, kontrollis Raivo Kalle 2009, redigeeris Tuul Sarv 2009		Oopiumiheinu pruugitakse sisemise haiguse vastu.	Oopiumiheinad	Chimaphila umbellata (L.) W.P.C.Barton	Chimaphila umbellata	Chimaphila umbellata	Ericaceae	Culture bound disease	Culture bound disease	internal disease	Seest haigus	Vilbaste	Vilbaste, TN 2, 669 (17)	Võro	Räpina	Aune Vitsut	middle	1930
Vilbaste	Vilbaste, TN 2, 704 (1) < Räpina khk. - Aune Vitsut < J. Jaagund, Räpina Gümnaasium II kl. õpilane (1930) Sisestas Urmas Poska 2009, kontrollis Raivo Kalle 2009, redigeeris Tuul Sarv 2009		Taimed arstirohtudena. Vanast, kui puudusid arstirohud, tarvitati selleks taimi ning valmistati kodusel teel arstirohte. Sisemiste haiguste vastu tarvitati viina, millesse oli pandud oobiumilehti ja -varsi.	Oob(p)ium	Chimaphila umbellata (L.) W.P.C.Barton	Chimaphila umbellata	Chimaphila umbellata	Ericaceae	Culture bound disease	Culture bound disease	internal disease	Seest haigus	Vilbaste	Vilbaste, TN 2, 704 (1)	Võro	Räpina	Aune Vitsut	middle	1930
Vilbaste	Vilbaste, TN 7, 229 (17) < Setumaa, Ersava k. - J. Haring end. Hanson < Anna Leping, Värska algkooli õpilane (1930) Sisestas Tiina Tamme 2009, kontrollis Raivo Kalle 2009, redigeeris Tuul Sarv 2009		Obijoon. Obijooni panakse viina sisse ja juuakse kõhurohuna.	Obijoon	Chimaphila umbellata (L.) W.P.C.Barton	Chimaphila umbellata	Chimaphila umbellata	Ericaceae	Digestive	Digestive	stomach disease	Kõhuhaigused	Vilbaste	Vilbaste, TN 7, 229 (17)	Seto	Setomaa	J. Haring end. Hanson	middle	1930
Vilbaste	Vilbaste, TN 2, 687/8 (2) < Räpina khk. - Aune Vitsut < M. Anderson, Räpina Gümnaasiumi õpilane (1930) Sisestas Urmas Poska 2009, kontrollis Raivo Kalle 2009, redigeeris Tuul Sarv 2009		Ka oobiumi tarvitati sisemiste haiguste vastu, selleks korjati kogu taim ja pandi viinasse, see oli kõhuvalu vastu.	Oob(p)ium	Chimaphila umbellata (L.) W.P.C.Barton	Chimaphila umbellata	Chimaphila umbellata	Ericaceae	Digestive	Digestive	stomachache	Kõhuvalu	Vilbaste	Vilbaste, TN 2, 687/8 (2)	Võro	Räpina	Aune Vitsut	middle	1930
Vilbaste	Vilbaste, TN 7, 197 (8) < Setumaa, Järvesuu v., Värska k. - J. Haring end. Hanson < Paul Kübar, Värska algkooli VI klassi õpilane (1929) Sisestas Tiina Tamme 2009, kontrollis Raivo Kalle 2009, redigeeris Tuul Sarv 2009		Oopijon. Külarahvas tarvitab teda piirituse sees leotuna kõhuvalu vastu.	Oopijon	Chimaphila umbellata (L.) W.P.C.Barton	Chimaphila umbellata	Chimaphila umbellata	Ericaceae	Digestive	Digestive	stomachache	Kõhuvalu	Vilbaste	Vilbaste, TN 7, 197 (8)	Seto	Setomaa	J. Haring end. Hanson	middle	1929
Vilbaste	Vilbaste, TN 7, 223 (9) < Setumaa, Kremesova k. - J. Haring end. Hanson < M. Ülenurm, Värska algkooli IV klassi õpilane (1930) Sisestas Tiina Tamme 2009, kontrollis Raivo Kalle 2009, redigeeris Tuul Sarv 2009		Obijonilill. Tarvitatakse kõhuvalu vastu.	Obijoinilill	Chimaphila umbellata (L.) W.P.C.Barton	Chimaphila umbellata	Chimaphila umbellata	Ericaceae	Digestive	Digestive	stomachache	Kõhuvalu	Vilbaste	Vilbaste, TN 7, 223 (9)	Seto	Setomaa	J. Haring end. Hanson	middle	1930
Vilbaste	Vilbaste, TN 7, 244 (13) < Setumaa, Slobodka k. - J. Haring end. Hanson < Anastasia Tõllimägi, Värska algkooli IV klassi õpilane (1930) Sisestas Tiina Tamme 2009, kontrollis Raivo Kalle 2009, redigeeris Tuul Sarv 2009		Obijon. Tehakse ka teed ja juuakse siis, kui hingamine raske, ja tiisikusehaiguse vastu. Obijoniheina juured on veel kõige paremad, kui viina sees ära leotatakse ja juuakse tiisikuse ja hingamise vastu.	Obijoon	Chimaphila umbellata (L.) W.P.C.Barton	Chimaphila umbellata	Chimaphila umbellata	Ericaceae	General	General	tuberculosis	Tiisikus	Vilbaste	Vilbaste, TN 7, 244 (13)	Seto	Setomaa	J. Haring end. Hanson	middle	1930
Vilbaste	Vilbaste, TN 7, 203 (9) < Setumaa, Järvesuu v., Slobotka k. - J. Haring end. Hanson < Anastasia Hõbejärv, Värska algkooli V klassi õpilane (1929) Sisestas Tiina Tamme 2009, kontrollis Raivo Kalle 2009, redigeeris Tuul Sarv 2009		Obijoonivarred on peavalu rohi.	Obijoon	Chimaphila umbellata (L.) W.P.C.Barton	Chimaphila umbellata	Chimaphila umbellata	Ericaceae	Neurological	Neurological	headache	Peavalu	Vilbaste	Vilbaste, TN 7, 203 (9)	Seto	Setomaa	J. Haring end. Hanson	middle	1929
RKM	RKM II 22, 72 (34) < Räpina khk., Kahkva v., Pääsna k. - Juta Sulengo < Anna Siilivask, s. 1886 (1949) Sisestas USN, kontrollis ja redigeeris Mare Kõiva 2005		Verihaina tii avitas unõpuudusõ vasta. Oopionihaina omma ka hää, aga nee ei olõ ka peris oopionihaina, mis meil kasussõ.	Oopiumiheinad	Chimaphila umbellata (L.) W.P.C.Barton	Chimaphila umbellata	Chimaphila umbellata	Ericaceae	Neurological	Neurological	sleep disorder	Unehäired	RKM	RKM II 22, 72 (34)	Võro	Räpina	Juta Sulengo	late	1949
Vilbaste	Vilbaste, TN 7, 231 (3) < Setumaa, Kremesova k. - J. Haring end. Hanson < J. Paasma, Värska algkooli IV klassi õpilane (1930) Sisestas Tiina Tamme 2009, kontrollis Raivo Kalle 2009, redigeeris Tuul Sarv 2009		Opijann. Opijonist tehakse teed ja juuakse, kui köha on.	Opijann	Chimaphila umbellata (L.) W.P.C.Barton	Chimaphila umbellata	Chimaphila umbellata	Ericaceae	Respiratory	Respiratory	cough	Köha	Vilbaste	Vilbaste, TN 7, 231 (3)	Seto	Setomaa	J. Haring end. Hanson	middle	1930
Vilbaste	Vilbaste, TN 7, 239 (5) < Setumaa, Masovitsa k. - J. Haring end. Hanson < Praskovija Oraste, Värska algkooli IV klassi õpilane (1930) Sisestas Tiina Tamme 2009, kontrollis Raivo Kalle 2009, redigeeris Tuul Sarv 2009		Obijoonijuurist tehakse teed ja pandakse pudelisse ja on köha vastu.	Obijoon	Chimaphila umbellata (L.) W.P.C.Barton	Chimaphila umbellata	Chimaphila umbellata	Ericaceae	Respiratory	Respiratory	cough	Köha	Vilbaste	Vilbaste, TN 7, 239 (5)	Seto	Setomaa	J. Haring end. Hanson	middle	1930
Vilbaste	Vilbaste, TN 7, 245 (5) < Setumaa, Värska al. - J. Haring end. Hanson < Leida Kelle, Värska algkooli IV klassi õpilane (1930) Sisestas Tiina Tamme 2009, kontrollis Raivo Kalle 2009, redigeeris Tuul Sarv 2009		Oobium. Tehakse teed, kui suur köha on.	Oobium	Chimaphila umbellata (L.) W.P.C.Barton	Chimaphila umbellata	Chimaphila umbellata	Ericaceae	Respiratory	Respiratory	cough	Köha	Vilbaste	Vilbaste, TN 7, 245 (5)	Seto	Setomaa	J. Haring end. Hanson	middle	1930
Vilbaste	Vilbaste, TN 7, 244 (13) < Setumaa, Slobodka k. - J. Haring end. Hanson < Anastasia Tõllimägi, Värska algkooli IV klassi õpilane (1930) Sisestas Tiina Tamme 2009, kontrollis Raivo Kalle 2009, redigeeris Tuul Sarv 2009		Obijon. Tehakse ka teed ja juuakse siis, kui hingamine raske, ja tiisikusehaiguse vastu. Obijoniheina juured on veel kõige paremad, kui viina sees ära leotatakse ja juuakse tiisikuse ja hingamise vastu.	Obijoon	Chimaphila umbellata (L.) W.P.C.Barton	Chimaphila umbellata	Chimaphila umbellata	Ericaceae	Respiratory	Respiratory	difficulties in breathing	Hingeldamine	Vilbaste	Vilbaste, TN 7, 244 (13)	Seto	Setomaa	J. Haring end. Hanson	middle	1930
E	E 80575 (1b) < Vastseliina khk., Orava v. < Setumaa, Järvesuu v., Värska k. - Kalju Annisti, Petseri Ühisgümn. õpil. (1932) Sisestas USN, kontrollis Luule Krikmann 2005, parandas Eva-Kait Kärblane 2005		"Halletõbi" peitus selles, et inimene tihti ilmaasjata värises ja teda arstiti järgmiselt: Inimene pidi minema lauta lambasõnniku sisse poolest kehast saadik ja sääl nii terve öö olema. Kuid ta ei tohtinud aga sõnakestki ütelda. Kui aga see ei aidanud, siis pidi keetma äädikavett ja kohvi ning seda jooma, mis oksele ajavat. Siis tuleb selle oksega inimese pääd määrida, mille järel[...]	Kohv	Coffea sp.	OTHER	Coffea	Rubiaceae	Culture bound disease	Culture bound disease	halltõbi	Halltõbi	E	E 80575 (1b)	Võro	Vastseliina	Kalju Annisti, Petseri Ühisgümn. õpil.	middle	1932
Vilbaste	Vilbaste, TN 2, 686 < Räpina khk. - Aune Vitsut < H. Hersing, Räpina Gümnaasiumi õpilane (1930) Sisestas Urmas Poska 2009, kontrollis Raivo Kalle 2009, redigeeris Tuul Sarv 2009		Kui köha on inimesel, siis juuakse musta kohvi verikõdraga, see võtab ruttu köha ära.	Kohv	Coffea sp.	OTHER	Coffea	Rubiaceae	Respiratory	Respiratory	cough	Köha	Vilbaste	Vilbaste, TN 2, 686	Võro	Räpina	Aune Vitsut	middle	1930
RKM	RKM II 59, 587/8 (35b) < Setumaa, Lõkova k. - Maria Linna (1956) Sisestas Salle Kajak 2007, kontrollis Salle Kajak 2007, redigeeris Tuul Sarv 2008		Kel jo om mitu haigust ja tijä-äi, kost kõkõ rohkob haltas, üldä nii, õt üts kotus ütsilde, tõõnõ tõisildõ, siis otskõ maikellukese marju, nu omma sügüse makõ ja verevä, kasusõ rinnah varrõ peräh nigu näide häiermukõski.	Maikelluke	Convallaria majalis L.	OTHER	Convallaria majalis	Asparagaceae	General	General	against several diseases	Mitme haiguse vastu	RKM	RKM II 59, 587/8 (35b)	Seto	Setomaa	Maria Linna	late	1956
H	H II 3, 569i < Setumaa < Vastseliina khk. - Hindrik Prants (1889) Sisestas Salle Kajak 2006, kontrollis Salle Kajak 2006		Vaivajahaina umma vaivajatõbõ vasta hüä, nuu kasusõ madalide, pehmide kotustõ pääl, umma lilla hainakõsõ, sinitse häierme, nuu nakasõ väega varra häitsema, inne kõiki muid haino. Jaanipäävas jo [on ära kadunud]. Näil umma all väiku kollatsõ munakõsõ, nigu hernekese, noid korätäs kokko, keedetäs ummusih kastrekuh är vii seeh, sis saa sääne vahanö verrev vedel liim, um [...]	Vaivaja haina	Corydalis solida (L.) Clairv.	OTHER	Corydalis solida	Papaveraceae	Culture bound disease	Culture bound disease	nightmare (vaevaja)	Vaevaja	H	H II 3, 569i	Seto	Setomaa	Hindrik Prants	early	1889
H	H II 70, 526 (1a) < Setumaa - Jaan Sandra (1904) Sisestas USN, kontrollis Salle Kajak 2006		Vaivaja-hädäst. Rahvasuu oppas sändse via vasta ütsi hainakõisi, midä "vaivaja-munad" kutsutas. Niisugutsid munasugutsit hainakõisi havvutõdas umbõh paah niigu määnest tsäid (teed) ja andas tõbitsele roho viisil sisse.	Vaivaja haina	Corydalis solida (L.) Clairv.	OTHER	Corydalis solida	Papaveraceae	Culture bound disease	Culture bound disease	nightmare (vaevaja)	Vaevaja	H	H II 70, 526 (1a)	Seto	Setomaa	Jaan Sandra	early	1904
Vilbaste	Vilbaste, TN 2, 658 (1) < Räpina khk. - Aune Vitsut < Aksel Tobrov, Räpina Gümnaasiumi II kl. õpilane (1930) Sisestas Urmas Poska 2009, kontrollis Raivo Kalle 2009, redigeeris Tuul Sarv 2009		Taimed arstirohtudena. Vanasti, kui puudusid arstirohud, tarvitati taimi ja nende juuri arstimiseks. Sisemiste haiguste vastu joodi aarnikateed ja pandi ka oobiumilehti viina sisse ja joodi seda.	Arnika	Scorzoneroides autumnalis (L.) Moench or Solidago virgaurea L.	arnika	arnika	Asteraceae	Culture bound disease	Culture bound disease	internal disease	Seest haigus	Vilbaste	Vilbaste, TN 2, 658 (1)	Võro	Räpina	Aune Vitsut	middle	1930
Vilbaste	Vilbaste, TN 2, 695 (4) < Räpina khk. - Aune Vitsut < Harry Mälberg Räpina Gümnaasium õpilane (1930) Sisestas Urmas Poska 2009, kontrollis Raivo Kalle 2009, redigeeris Tuul Sarv 2009		Arnikateed tarvitati sisemiste valude vastu.	Arnika	Scorzoneroides autumnalis (L.) Moench or Solidago virgaurea L.	arnika	arnika	Asteraceae	Culture bound disease	Culture bound disease	internal disease	Seest haigus	Vilbaste	Vilbaste, TN 2, 695 (4)	Võro	Räpina	Aune Vitsut	middle	1930
Vilbaste	Vilbaste, TN 7, 164c < Räpina khk. - Aune Vitsut < Edgar Konsap, Räpina Gümnaasiumi õpilane (1930) Sisestas Tiina Tamme 2009, kontrollis Raivo Kalle 2009, redigeeris Tuul Sarv 2009		Hästi kange arnikatee on sisemiste valude ja kõhu lahtioleku vastu.	Arnika	Scorzoneroides autumnalis (L.) Moench or Solidago virgaurea L.	arnika	arnika	Asteraceae	Culture bound disease	Culture bound disease	internal disease	Seest haigus	Vilbaste	Vilbaste, TN 7, 164c	Võro	Räpina	Aune Vitsut	middle	1930
Vilbaste	Vilbaste, TN 2, 673 (5b) < Räpina khk. - Aune Vitsut < G. Parmak, Räpina Gümnaasiumi II kl. õpilane (1930) Sisestas Urmas Poska 2009, kontrollis Raivo Kalle 2009, redigeeris Tuul Sarv 2009		Ja kui lihased olid tõstmisega kuidagi rikutud, siis tarvitati selleks mõrudat arnekateed.	Arnika	Scorzoneroides autumnalis (L.) Moench or Solidago virgaurea L.	arnika	arnika	Asteraceae	Culture bound disease	Culture bound disease	venitus	Venitus	Vilbaste	Vilbaste, TN 2, 673 (5b)	Võro	Räpina	Aune Vitsut	middle	1930
Vilbaste	Vilbaste, TN 2, 700 (1) < Räpina khk. - Aune Vitsut < L. Hendriken, Räpina Gümnaasium II kl. õpilane (1930) Sisestas Urmas Poska 2009, kontrollis Raivo Kalle 2009, redigeeris Tuul Sarv 2009		Taimede tähtsus vanal ajal. Vanasti tarvitati taime väga mitmesugusteks otstarveteks ning arstimiseks, sest vanal ajal ei olnud ju apteeke, kust võisid rahvas osta rohtusid arstimiseks, siis otsiti abi taimedelt. Taimi tarvitati ka toiduks. Enamjagu sisemisi haigusi arstiti ikka tee või joogiga. Arnikast tehti arnikateed, sellel oli mõju soontele, mis olid väljavenitatud rasket asja tõstes [...]	Arnika	Scorzoneroides autumnalis (L.) Moench or Solidago virgaurea L.	arnika	arnika	Asteraceae	Culture bound disease	Culture bound disease	venitus	Venitus	Vilbaste	Vilbaste, TN 2, 700 (1)	Võro	Räpina	Aune Vitsut	middle	1930
Vilbaste	Vilbaste, TN 7, 172 (23) < Setumaa, Mäe v., Rõsna k. - J. Haring end. Hanson < F. Laanetu, Värska algkooli VI klassi õpilane (1930) Sisestas Tiina Tamme 2009, kontrollis Raivo Kalle 2009, redigeeris Tuul Sarv 2009		Ärnikatee - tarvitatakse tõstmiserohuks.	Ärnika	Scorzoneroides autumnalis (L.) Moench or Solidago virgaurea L.	arnika	arnika	Asteraceae	Culture bound disease	Culture bound disease	venitus	Venitus	Vilbaste	Vilbaste, TN 7, 172 (23)	Seto	Setomaa	J. Haring end. Hanson	middle	1930
Vilbaste	Vilbaste, TN 7, 164c < Räpina khk. - Aune Vitsut < Edgar Konsap, Räpina Gümnaasiumi õpilane (1930) Sisestas Tiina Tamme 2009, kontrollis Raivo Kalle 2009, redigeeris Tuul Sarv 2009		Hästi kange arnikatee on sisemiste valude ja kõhu lahtioleku vastu.	Arnika	Scorzoneroides autumnalis (L.) Moench or Solidago virgaurea L.	arnika	arnika	Asteraceae	Digestive	Digestive	diarrhea	Kõhulahtisus	Vilbaste	Vilbaste, TN 7, 164c	Võro	Räpina	Aune Vitsut	middle	1930
Vilbaste	Vilbaste, TN 2, 705 (12) < Räpina khk. - Aune Vitsut < J. Jaagund, Räpina Gümnaasium II kl. õpilane (1930) Sisestas Urmas Poska 2009, kontrollis Raivo Kalle 2009, redigeeris Tuul Sarv 2009		Kõhuvalu vastu tarvitati ka pänuläid viinaga ja ka aarnikateed.	Arnika	Scorzoneroides autumnalis (L.) Moench or Solidago virgaurea L.	arnika	arnika	Asteraceae	Digestive	Digestive	stomachache	Kõhuvalu	Vilbaste	Vilbaste, TN 2, 705 (12)	Võro	Räpina	Aune Vitsut	middle	1930
Vilbaste	Vilbaste, TN 7, 228 (11) < Setumaa, Ersava k. - J. Haring end. Hanson < Anna Leping, Värska algkooli õpilane (1930) Sisestas Tiina Tamme 2009, kontrollis Raivo Kalle 2009, redigeeris Tuul Sarv 2009		Armika. Teda keedetakse ja juuakse kõhuvalu korral.	Arnika	Scorzoneroides autumnalis (L.) Moench or Solidago virgaurea L.	arnika	arnika	Asteraceae	Digestive	Digestive	stomachache	Kõhuvalu	Vilbaste	Vilbaste, TN 7, 228 (11)	Seto	Setomaa	J. Haring end. Hanson	middle	1930
Vilbaste	Vilbaste, TN 7, 1012 (20) < Vastseliina khk., Misso v. - Kotlep Pärg, Pugola algkooli õpetaja < Eevi Klais, Pugola algkooli V kl. õpilane (1937) Sisestas Alice Peetsu 2009, kontrollis Renata Sõukand 2009, redigeeris Tuul Sarv 2009		Arnikaõie tee - valude vaigistaja.	Arnika	Scorzoneroides autumnalis (L.) Moench or Solidago virgaurea L.	arnika	arnika	Asteraceae	General	General	pain	Valu	Vilbaste	Vilbaste, TN 7, 1012 (20)	Võro	Vastseliina	Kotlep Pärg, Pugola algkooli õpetaja	middle	1937
Vilbaste	Vilbaste, TN 10, 582 (11) < Vastseliina khk., Orava v. - Ida Raudsepp, s. 1892 (1966) Sisestas Tiina Tamme 2010, kontrollis Raivo Kalle 2010, redigeeris Tuul Sepp 2010		Arnika - köhä- ja päävalu rohi.	Arnika	Scorzoneroides autumnalis (L.) Moench or Solidago virgaurea L.	arnika	arnika	Asteraceae	Neurological	Neurological	headache	Peavalu	Vilbaste	Vilbaste, TN 10, 582 (11)	Võro	Vastseliina	Ida Raudsepp, s. 1892	late	1966
Vilbaste	Vilbaste, TN 2, 675 (3) < Räpina khk. - Aune Vitsut < Tootsman, Räpina Gümnaasiumi II kl. õpilane (1930) Sisestas Urmas Poska 2009, kontrollis Raivo Kalle 2009, redigeeris Tuul Sarv 2009		Külmetamise vastu tarvitati ka arnekateed.	Arnika	Scorzoneroides autumnalis (L.) Moench or Solidago virgaurea L.	arnika	arnika	Asteraceae	Respiratory	General	cold	Külmetushaigused	Vilbaste	Vilbaste, TN 2, 675 (3)	Võro	Räpina	Aune Vitsut	middle	1930
Vilbaste	Vilbaste, TN 10, 582 (11) < Vastseliina khk., Orava v. - Ida Raudsepp, s. 1892 (1966) Sisestas Tiina Tamme 2010, kontrollis Raivo Kalle 2010, redigeeris Tuul Sepp 2010		Arnika - köhä- ja päävalu rohi.	Arnika	Scorzoneroides autumnalis (L.) Moench or Solidago virgaurea L.	arnika	arnika	Asteraceae	Respiratory	Respiratory	cough	Köha	Vilbaste	Vilbaste, TN 10, 582 (11)	Võro	Vastseliina	Ida Raudsepp, s. 1892	late	1966
Vilbaste	Vilbaste, TN 2, 682 (1) < Räpina khk. - Aune Vitsut < M. Otsing, Räpina Gümnaasiumi õpilane (1930) Sisestas Urmas Poska 2009, kontrollis Raivo Kalle 2009, redigeeris Tuul Sarv 2009		Taimede tarvitamine vanal ajal. Vanasti tarvitadi taimi arstirohuks, riide värvimiseks ja muuks otstarbeks. Arstirohuna tarvitadi: arnikat köha vastu.	Arnika	Scorzoneroides autumnalis (L.) Moench or Solidago virgaurea L.	arnika	arnika	Asteraceae	Respiratory	Respiratory	cough	Köha	Vilbaste	Vilbaste, TN 2, 682 (1)	Võro	Räpina	Aune Vitsut	middle	1930
Vilbaste	Vilbaste, TN 2, 665 (16) < Räpina khk. - Aune Vitsut < M. Munsk, Räpina Gümnaasiumi II kl. õpilane (1930) Sisestas Urmas Poska 2009, kontrollis Raivo Kalle 2009, redigeeris Tuul Sarv 2009		Juuda- ja jumalakäpa ja tedremarana juuri pannakse viina sisse, mida siis kõhuvalu vastu tarvitatakse.	Jumalakäpp, Juudakäpp	Dactylorhiza maculata (L.) Soó	OTHER	Dactylorhiza maculata	Orchidaceae	Digestive	Digestive	stomachache	Kõhuvalu	Vilbaste	Vilbaste, TN 2, 665 (16)	Võro	Räpina	Aune Vitsut	middle	1930
H	H II 32, 940/1 (5) < Räpina khk., Toolamaa v. - Isak Suurmann (1888) Sisestas Ave Tupits 2001, kontrollis Eva-Kait Kärblane 2006		Kaalahaiguse vasta pandas lävve alt jalamuta villatse jalgrätiga kaala ümbre ööses. Valutaja hamba pääle pandas küüvitsapuu kuurt.	Küüvits	Daphne mezereum L.	Daphne mezereum	Daphne mezereum	Thymelaeaceae	Digestive	Digestive	toothache	Hambavalu	H	H II 32, 940/1 (5)	Võro	Räpina	Isak Suurmann	early	1888
H	H II 60, 716 < Vastseliina khk. < Setumaa - Jaan Sandra (1897) Sisestas Ave Tupits 2002, kontrollis Salle Kajak 2006		Küüvitsuga hambit tsuski - vähändäs ja võtt hambavalu ar.	Küüvits	Daphne mezereum L.	Daphne mezereum	Daphne mezereum	Thymelaeaceae	Digestive	Digestive	toothache	Hambavalu	H	H II 60, 716	Võro	Vastseliina	Jaan Sandra	early	1897
Vilbaste	Vilbaste, TN 2, 689 (15) < Räpina khk. - Aune Vitsut < M. Anderson, Räpina Gümnaasiumi õpilane (1930) Sisestas Urmas Poska 2009, kontrollis Raivo Kalle 2009, redigeeris Tuul Sarv 2009		Küüvitsa varsi tarvitati hambavalu vastu.	Küüvits	Daphne mezereum L.	Daphne mezereum	Daphne mezereum	Thymelaeaceae	Digestive	Digestive	toothache	Hambavalu	Vilbaste	Vilbaste, TN 2, 689 (15)	Võro	Räpina	Aune Vitsut	middle	1930
H	H II 3, 569iii < Setumaa < Vastseliina khk. - Hindrik Prants (1889) Sisestas Salle Kajak 2006, kontrollis Salle Kajak 2006		Huulõhain kasus suumätäste pääl, valgõ samblõ seeh, sääl, koh kurõmara kasusõ, nuu umma nigu korva, luitsa muudu, veere veidikese karvatsõ, noidõga tõmmatas huuli, ku huulõ haige umma, sis saava terves.	Huulhein	Drosera rotundifolia L.	Drosera rotundifolia	Drosera rotundifolia	Droseraceae	Skin	Skin	cracked lips	Huulte lõhenemine	H	H II 3, 569iii	Seto	Setomaa	Hindrik Prants	early	1889
H	H, R 9, 141 (36) < Setumaa < Põlva khk. - Jakob Hurt (1903) Sisestas Eva-Kait Kärblane 2006, kontrollis Eva-Kait Kärblane 2006		Huulehain = ?. Rohitas huuli. Kasus suu pääl, like maa pääl. Võietas ja tõmmatas huuli, madala kasvoga. Rötlich Ränder?	Huulhain	Drosera rotundifolia L.	Drosera rotundifolia	Drosera rotundifolia	Droseraceae	Skin	Skin	cracked lips	Huulte lõhenemine	H	H, R 9, 141 (36)	Seto	Setomaa	Jakob Hurt	early	1903
Vilbaste	Vilbaste, TN 7, 1086 (22a) < Setumaa khk., Obinitsa k. - Boris Rea < mitmelt (1932) Sisestas Maire Heimola 2009, kontrollis Renata Sõukand 2009, redigeeris Tuul Sepp 2009	Drosera rotundifolia L.	Setukeelsed taimede nimed Meremäe vallas Obinitsas. Drosera rotundifolia L. Huulehain. Kui huuled on katki, võietakse huuleheina lehtedega katkist kohta, sülitatakse kohale, kust taim võetud, ja pannakse ta tagasi kasvama.	Huulehain	Drosera rotundifolia L.	Drosera rotundifolia	Drosera rotundifolia	Droseraceae	Skin	Skin	cracked lips	Huulte lõhenemine	Vilbaste	Vilbaste, TN 7, 1086 (22a)	Seto	Setomaa	Boris Rea	middle	1932
Vilbaste	Vilbaste, TN 7, 1086 (22b) < Setumaa khk., Obinitsa k. - Boris Rea < mitmelt (1932) Sisestas Maire Heimola 2009, kontrollis Renata Sõukand 2009, redigeeris Tuul Sepp 2009	Drosera rotundifolia L.	Drosera rotundifolia L. Huulehain. /Ka sammaspoole puhul/.	Huulehain	Drosera rotundifolia L.	Drosera rotundifolia	Drosera rotundifolia	Droseraceae	Skin	Skin	erysipelas	Sammaspoolik	Vilbaste	Vilbaste, TN 7, 1086 (22b)	Seto	Setomaa	Boris Rea	middle	1932
Vilbaste	Vilbaste, TN 7, 172 (29) < Setumaa, Mäe v., Rõsna k. - J. Haring end. Hanson < F. Laanetu, Värska algkooli VI klassi õpilane (1930) Sisestas Tiina Tamme 2009, kontrollis Raivo Kalle 2009, redigeeris Tuul Sarv 2009		Huulhein - tarvitatakse sammaspoolikute parandamiseks.	Huulhein	Drosera rotundifolia L.	Drosera rotundifolia	Drosera rotundifolia	Droseraceae	Skin	Skin	erysipelas	Sammaspoolik	Vilbaste	Vilbaste, TN 7, 172 (29)	Seto	Setomaa	J. Haring end. Hanson	middle	1930
Vilbaste	Vilbaste, TN 2, 662 (2, 3) < Räpina khk. - Aune Vitsut < L. Otsing, Räpina Gümnaasiumi II kl. õpilane (1930) Sisestas Urmas Poska 2009, kontrollis Raivo Kalle 2009, redigeeris Tuul Sarv 2009		Sõnajala juurtest tehti leiba ja seda söödi sisemiste haiguste vastu. Kogu taime õitest valmistadi oobiumi kõhuvalu ja rematismuse vastu. Rematismuse vastu oli ka teine abinõu, seks käidi hommikukastega paljajalu heina sees.	Sõnajalg	Dryopteris filix-mas (L.) Schott	Dryopteris filix-mas	Dryopteris filix-mas	Polypodiaceae	Culture bound disease	Culture bound disease	internal disease	Seest haigus	Vilbaste	Vilbaste, TN 2, 662 (2, 3)	Võro	Räpina	Aune Vitsut	middle	1930
RKM	RKM II 347, 139 (45) < Räpina khk., Leevaku k. - Mall Hiiemäe < Leida Häidson, s. 1907 (1980) Sisestas Salle Kajak 2008, kontrollis Salle Kajak 2008, redigeeris Tuul Sarv 2008		Maarjasõnajalaga ka pandi - mähiti ümbre kidsi.	Maarjasõnajalg	Dryopteris filix-mas (L.) Schott	Dryopteris filix-mas	Dryopteris filix-mas	Polypodiaceae	Culture bound disease	Culture bound disease	kidi	Kidi	RKM	RKM II 347, 139 (45)	Võro	Räpina	Mall Hiiemäe	late	1980
Vilbaste	Vilbaste, TN 2, 689 (14) < Räpina khk. - Aune Vitsut < M. Anderson, Räpina Gümnaasiumi õpilane (1930) Sisestas Urmas Poska 2009, kontrollis Raivo Kalle 2009, redigeeris Tuul Sarv 2009		Maarjasõnajala juure pulbrit tarvitati usside vastu.	Maarjasõnajalg	Dryopteris filix-mas (L.) Schott	Dryopteris filix-mas	Dryopteris filix-mas	Polypodiaceae	Digestive	Digestive	stomach worms	Kõhuussid	Vilbaste	Vilbaste, TN 2, 689 (14)	Võro	Räpina	Aune Vitsut	middle	1930
Vilbaste	Vilbaste, TN 2, 693 (11) < Räpina khk. - Aune Vitsut < M. Kiudorof, Räpina Gümnaasium õpilane (1930) Sisestas Urmas Poska 2009, kontrollis Raivo Kalle 2009, redigeeris Tuul Sarv 2009		Ussirohuks on maarjasõnajalg. Teda tarvitatakse piiritusleotisena ja pulbrina.	Maarjasõnajalg	Dryopteris filix-mas (L.) Schott	Dryopteris filix-mas	Dryopteris filix-mas	Polypodiaceae	Digestive	Digestive	stomach worms	Kõhuussid	Vilbaste	Vilbaste, TN 2, 693 (11)	Võro	Räpina	Aune Vitsut	middle	1930
Vilbaste	Vilbaste, TN 2, 698 (11) < Räpina khk. - Aune Vitsut < H. Kiudosi, Räpina Gümnaasium õpilane (1930) Sisestas Urmas Poska 2009, kontrollis Raivo Kalle 2009, redigeeris Tuul Sarv 2009		Maarjasõnajalg tarvitati piirituseleotisena ja pulbrina ussirohuks.	Maarjasõnajalg	Dryopteris filix-mas (L.) Schott	Dryopteris filix-mas	Dryopteris filix-mas	Polypodiaceae	Digestive	Digestive	stomach worms	Kõhuussid	Vilbaste	Vilbaste, TN 2, 698 (11)	Võro	Räpina	Aune Vitsut	middle	1930
Vilbaste	Vilbaste, TN 7, 163 (IIf) < Räpina khk. - Aune Vitsut < M. Viinapuu, Räpina Gümnaasiumi õpilane (1930) Sisestas Tiina Tamme 2009, kontrollis Raivo Kalle 2009, redigeeris Tuul Sarv 2009		Maarjasõnajala piiritusleotist ja ka temast valmistatud pulbrit tunti kui ussirohtu.	Maarjasõnajalg	Dryopteris filix-mas (L.) Schott	Dryopteris filix-mas	Dryopteris filix-mas	Polypodiaceae	Digestive	Digestive	stomach worms	Kõhuussid	Vilbaste	Vilbaste, TN 7, 163 (IIf)	Võro	Räpina	Aune Vitsut	middle	1930
Vilbaste	Vilbaste, TN 2, 662 (2, 3) < Räpina khk. - Aune Vitsut < L. Otsing, Räpina Gümnaasiumi II kl. õpilane (1930) Sisestas Urmas Poska 2009, kontrollis Raivo Kalle 2009, redigeeris Tuul Sarv 2009		Sõnajala juurtest tehti leiba ja seda söödi sisemiste haiguste vastu. Kogu taime õitest valmistadi oobiumi kõhuvalu ja rematismuse vastu. Rematismuse vastu oli ka teine abinõu, seks käidi hommikukastega paljajalu heina sees.	Sõnajalg	Dryopteris filix-mas (L.) Schott	Dryopteris filix-mas	Dryopteris filix-mas	Polypodiaceae	Digestive	Digestive	stomachache	Kõhuvalu	Vilbaste	Vilbaste, TN 2, 662 (2, 3)	Võro	Räpina	Aune Vitsut	middle	1930
Vilbaste	Vilbaste, TN 7, 1001 (1) < Vastseliina khk., Misso v. - Kotlep Pärg, Pugola algkooli õpetaja < Meinhard Pai, Pugola algkooli V kl. õpilane (1937) Sisestas Alice Peetsu 2009, kontrollis Renata Sõukand 2009, redigeeris Tuul Sarv 2009		Taimede nimestik. Sõnajalg -tema juuri tarvitatakse paelusse välja ajamiseks.	Sõnajalg	Dryopteris filix-mas (L.) Schott	Dryopteris filix-mas	Dryopteris filix-mas	Polypodiaceae	Digestive	Digestive	tapeworm	Paeluss	Vilbaste	Vilbaste, TN 7, 1001 (1)	Võro	Vastseliina	Kotlep Pärg, Pugola algkooli õpetaja	middle	1937
Vilbaste	Vilbaste, TN 7, 1012 (17) < Vastseliina khk., Misso v. - Kotlep Pärg, Pugola algkooli õpetaja < Eevi Klais, Pugola algkooli V kl. õpilane (1937) Sisestas Alice Peetsu 2009, kontrollis Renata Sõukand 2009, redigeeris Tuul Sarv 2009		Sõnajala juured - paelussi vastu.	Sõnajalg	Dryopteris filix-mas (L.) Schott	Dryopteris filix-mas	Dryopteris filix-mas	Polypodiaceae	Digestive	Digestive	tapeworm	Paeluss	Vilbaste	Vilbaste, TN 7, 1012 (17)	Võro	Vastseliina	Kotlep Pärg, Pugola algkooli õpetaja	middle	1937
Vilbaste	Vilbaste, TN 7, 1020 (8) < Vastseliina khk., Misso v. - Kotlep Pärg, Pugola algkooli õpetaja < Helmut Kukk, Pugola algkooli õpilane (1937) Sisestas Alice Peetsu 2009, kontrollis Renata Sõukand 2009, redigeeris Tuul Sarv 2009	Filix	Sõnajalg (Filix). Tema juuri ja lehti tarvitatakse väga paljude haiguste vastu. Krampide, kondivalu ja nii edasi puhul pannakse sõnajala lehed voodikotti, pääle selle peletab sõnajalg kirpusid ja nii edasi.	Sõnajalg	Dryopteris filix-mas (L.) Schott	Dryopteris filix-mas	Dryopteris filix-mas	Polypodiaceae	Musculoskeletal	Musculoskeletal	bone pain	Luuvalu	Vilbaste	Vilbaste, TN 7, 1020 (8)	Võro	Vastseliina	Kotlep Pärg, Pugola algkooli õpetaja	middle	1937
Vilbaste	Vilbaste, TN 2, 662 (2, 3) < Räpina khk. - Aune Vitsut < L. Otsing, Räpina Gümnaasiumi II kl. õpilane (1930) Sisestas Urmas Poska 2009, kontrollis Raivo Kalle 2009, redigeeris Tuul Sarv 2009		Sõnajala juurtest tehti leiba ja seda söödi sisemiste haiguste vastu. Kogu taime õitest valmistadi oobiumi kõhuvalu ja rematismuse vastu. Rematismuse vastu oli ka teine abinõu, seks käidi hommikukastega paljajalu heina sees.	Sõnajalg	Dryopteris filix-mas (L.) Schott	Dryopteris filix-mas	Dryopteris filix-mas	Polypodiaceae	Musculoskeletal	Musculoskeletal	rheumatic	Reuma	Vilbaste	Vilbaste, TN 2, 662 (2, 3)	Võro	Räpina	Aune Vitsut	middle	1930
Vilbaste	Vilbaste, TN 7, 1020 (8) < Vastseliina khk., Misso v. - Kotlep Pärg, Pugola algkooli õpetaja < Helmut Kukk, Pugola algkooli õpilane (1937) Sisestas Alice Peetsu 2009, kontrollis Renata Sõukand 2009, redigeeris Tuul Sarv 2009	Filix	Sõnajalg (Filix). Tema juuri ja lehti tarvitatakse väga paljude haiguste vastu. Krampide, kondivalu ja nii edasi puhul pannakse sõnajala lehed voodikotti, pääle selle peletab sõnajalg kirpusid ja nii edasi.	Sõnajalg	Dryopteris filix-mas (L.) Schott	Dryopteris filix-mas	Dryopteris filix-mas	Polypodiaceae	Neurological	Neurological	seizures	Krambid	Vilbaste	Vilbaste, TN 7, 1020 (8)	Võro	Vastseliina	Kotlep Pärg, Pugola algkooli õpetaja	middle	1937
Vilbaste	Vilbaste, TN 7, 1023 (2) < Vastseliina khk., Misso v. - Kotlep Pärg < Kalju Taro, Pugola 6. kl. algkooli V kl. õpilane (1937) Sisestas Alice Peetsu 2009, kontrollis Renata Sõukand 2009, redigeeris Tuul Sepp 2009		Tilkhain - põldosi - vannid mädanevaile haavadele.	Põldosi Tilkhain	Equisetum arvense L.	OTHER	Equisetum arvense	Equisetaceae	Skin	Skin	rotten wound	Mädanev haav	Vilbaste	Vilbaste, TN 7, 1023 (2)	Võro	Vastseliina	Kotlep Pärg	middle	1937
Vilbaste	Vilbaste, TN 7, 986 (3) < Vastseliina khk., Misso v., Käbli k. - A. Hollo, Pugola algkooli õpetaja < Enda Sokk, Pugola algkooli õpilane, 15. a. (1930) Sisestas Alice Peetsu 2009, kontrollis Renata Sõukand 2009, redigeeris Tuul Sarv 2009		Soos kasvavaid osjasid tarvitati neeruhaiguste vastu teeks keedetult.	Osjad	Equisetum palustre L.	OTHER	Equisetum palustre	Equisetaceae	Urological	Urological	kidney and bladder disease	Neeru- ja põiehaigused	Vilbaste	Vilbaste, TN 7, 986 (3)	Võro	Vastseliina	A. Hollo, Pugola algkooli õpetaja	middle	1930
ERA	ERA II 160, 278 (8) < Vastseliina khk., Misso v., Saare t. - Ija Daniel < Anna Telliste, s. 1887 (1937) Sisestas Salle Kajak 2007, kontrollis Salle Kajak 2007, redigeeris Luule Krikmann 2007, parandas Eva-Kait Kärblane 2007		Sammaspuult saa arsti säändsete pikki hainuga - nigu vill kasus otsah. Neid piät palotama, sõs pääle määrmä.	Pikki hain	Eriophorum vaginatum L.	OTHER	Eriophorum vaginatum	Cyperaceae	Skin	Skin	erysipelas	Sammaspoolik	ERA	ERA II 160, 278 (8)	Võro	Vastseliina	Ija Daniel	middle	1937
Vilbaste	Vilbaste, TN 5, 16 (4) < Räpina khk., Räpina v. - Gustav Vilbaste < A. Havakats, Tartu Poeglastegümnaasiumi õpilane (1934) Sisestas Maire Heimola 2009, kontrollis Raivo Kalle 2009, redigeeris Tuul Sepp 2010		Filipendula ulmaria. Naistel juua pärast sünnitamist õie teed, on hää abinõu palaviku vastu, mis muidu võib tekkida.	Angervaks	Filipendula ulmaria (L.) Maxim.	Filipendula ulmaria	Filipendula ulmaria	Rosaceae	OTHER	Pregnancy, childbearing etc	giving birth	Sünnitus	Vilbaste	Vilbaste, TN 5, 16 (4)	Võro	Räpina	Gustav Vilbaste	middle	1934
Vilbaste	Vilbaste, TN 5, 20 < Räpina khk., Räpina v. - Gustav Vilbaste < A. Havakats, Tartu Poeglastegümnaasiumi õpilane (1934) Sisestas Maire Heimola 2009, kontrollis Raivo Kalle 2009, redigeeris Tuul Sepp 2010		Kui uss on inimest hammustanud, siis lõigata mätas, kus pääl kasvab Filipendule ulmaria ja viia see nõelamise kohale nii, et käega ei puuduta. Mätta asemele pista nuga. Hammustamise kohal mätast kolm korda maa külge puudutada ja pärast tagasi viia endisesse kohta, kust võetud. Naised viivad mätast ilma puudutamata põllega.	Angervaks	Filipendula ulmaria (L.) Maxim.	Filipendula ulmaria	Filipendula ulmaria	Rosaceae	Skin	Skin	snake bite	Ussihammustus	Vilbaste	Vilbaste, TN 5, 20	Võro	Räpina	Gustav Vilbaste	middle	1934
Vilbaste	Vilbaste, TN 2, 695 (3) < Räpina khk. - Aune Vitsut < Harry Mälberg Räpina Gümnaasium õpilane (1930) Sisestas Urmas Poska 2009, kontrollis Raivo Kalle 2009, redigeeris Tuul Sarv 2009		Kasulikud on vabarna- ja maasikaõie tee, mida praegugi tarvitatakse.	Maasikas	Fragaria vesca L.	Fragaria vesca	Fragaria vesca	Rosaceae	General	General	good for health	kasulik	Vilbaste	Vilbaste, TN 2, 695 (3)	Võro	Räpina	Aune Vitsut	middle	1930
Vilbaste	Vilbaste, TN 7, 164d < Räpina khk. - Aune Vitsut < Edgar Konsap, Räpina Gümnaasiumi õpilane (1930) Sisestas Tiina Tamme 2009, kontrollis Raivo Kalle 2009, redigeeris Tuul Sarv 2009		Kasulikud on ka vabarnavarre ja maasikaõie tee.	Maasikas	Fragaria vesca L.	Fragaria vesca	Fragaria vesca	Rosaceae	General	General	good for health	kasulik	Vilbaste	Vilbaste, TN 7, 164d	Võro	Räpina	Aune Vitsut	middle	1930
Vilbaste	Vilbaste, TN 7, 172 (12) < Setumaa, Mäe v., Rõsna k. - J. Haring end. Hanson < F. Laanetu, Värska algkooli VI klassi õpilane (1930) Sisestas Tiina Tamme 2009, kontrollis Raivo Kalle 2009, redigeeris Tuul Sarv 2009		Maasikavarred - keedetakse teed ja tarvitatakse külmetamise puhul.	Maasikas	Fragaria vesca L.	Fragaria vesca	Fragaria vesca	Rosaceae	Respiratory	General	cold	Külmetushaigused	Vilbaste	Vilbaste, TN 7, 172 (12)	Seto	Setomaa	J. Haring end. Hanson	middle	1930
Vilbaste	Vilbaste, TN 7, 179 (10) < Setumaa, Järvesuu v., Kostkova k. - J. Haring end. Hanson < Ivann Ümar, Värska algkooli V klassi õpilane (1929) Sisestas Tiina Tamme 2009, kontrollis Raivo Kalle 2009, redigeeris Tuul Sarv 2009		Maasikaõied - keedetakse teed ja tarvitatakse köharohuks.	Maasikas	Fragaria vesca L.	Fragaria vesca	Fragaria vesca	Rosaceae	Respiratory	Respiratory	cough	Köha	Vilbaste	Vilbaste, TN 7, 179 (10)	Seto	Setomaa	J. Haring end. Hanson	middle	1929
Vilbaste	Vilbaste, TN 7, 233 (8) < Setumaa, Mäsovitsa k. - J. Haring end. Hanson < J. Pille, Värska algkooli IV klassi õpilane (1930) Sisestas Tiina Tamme 2009, kontrollis Raivo Kalle 2009, redigeeris Tuul Sarv 2009		Maasikahäärmed. Keedetakse teed ja tarvitatakse köha vastu.	Maasikas	Fragaria vesca L.	Fragaria vesca	Fragaria vesca	Rosaceae	Respiratory	Respiratory	cough	Köha	Vilbaste	Vilbaste, TN 7, 233 (8)	Seto	Setomaa	J. Haring end. Hanson	middle	1930
Vilbaste	Vilbaste, TN 7, 235 (9) < Setumaa, Slobodka k. - J. Haring end. Hanson < S. Anijas, Värska algkooli IV klassi õpilane (1930) Sisestas Tiina Tamme 2009, kontrollis Raivo Kalle 2009, redigeeris Tuul Sarv 2009		Maasigõhäärmed. Tehakse teed ja juuakse köha ajal.	Maasikas	Fragaria vesca L.	Fragaria vesca	Fragaria vesca	Rosaceae	Respiratory	Respiratory	cough	Köha	Vilbaste	Vilbaste, TN 7, 235 (9)	Seto	Setomaa	J. Haring end. Hanson	middle	1930
Vilbaste	Vilbaste, TN 7, 237 (7) < Setumaa, Võpolsova k. - J. Haring end. Hanson < S. Teplenkov, Värska algkooli IV klassi õpilane (1930) Sisestas Tiina Tamme 2009, kontrollis Raivo Kalle 2009, redigeeris Tuul Sarv 2009		Maasigõhäälme. Suvel, kui maasigõhäälme on, siis kakutakse häälme ära küljest ja kuivatatakse ära ja siis tehakse teed ja juuakse köha korral.	Maasikas	Fragaria vesca L.	Fragaria vesca	Fragaria vesca	Rosaceae	Respiratory	Respiratory	cough	Köha	Vilbaste	Vilbaste, TN 7, 237 (7)	Seto	Setomaa	J. Haring end. Hanson	middle	1930
Vilbaste	Vilbaste, TN 2, 692 (6) < Räpina khk. - Aune Vitsut < M. Kiudorof, Räpina Gümnaasium õpilane (1930) Sisestas Urmas Poska 2009, kontrollis Raivo Kalle 2009, redigeeris Tuul Sarv 2009		Paakspuu koort tarvitatakse kõhu lahtivõtmise vahendina.	Paakspuu	Frangula alnus Mill.	Frangula alnus	Frangula alnus	Rhamnaceae	Digestive	Digestive	constipation	Kõhukinnisus	Vilbaste	Vilbaste, TN 2, 692 (6)	Võro	Räpina	Aune Vitsut	middle	1930
Vilbaste	Vilbaste, TN 7, 163 (IIb) < Räpina khk. - Aune Vitsut < M. Viinapuu, Räpina Gümnaasiumi õpilane (1930) Sisestas Tiina Tamme 2009, kontrollis Raivo Kalle 2009, redigeeris Tuul Sarv 2009		Paakspuu koort tarvitati kõhu lahtivõtmise rohuna.	Paakspuu	Frangula alnus Mill.	Frangula alnus	Frangula alnus	Rhamnaceae	Digestive	Digestive	constipation	Kõhukinnisus	Vilbaste	Vilbaste, TN 7, 163 (IIb)	Võro	Räpina	Aune Vitsut	middle	1930
Vilbaste	Vilbaste, TN 7, 171 (9) < Setumaa, Mäe v., Rõsna k. - J. Haring end. Hanson < F. Laanetu, Värska algkooli VI klassi õpilane (1930) Sisestas Tiina Tamme 2009, kontrollis Raivo Kalle 2009, redigeeris Tuul Sarv 2009		Paakspuu - keedetakse koort ja tarvitatakse seda leent kõhu lahtivõtmise rohuks.	Paakspuu	Frangula alnus Mill.	Frangula alnus	Frangula alnus	Rhamnaceae	Digestive	Digestive	constipation	Kõhukinnisus	Vilbaste	Vilbaste, TN 7, 171 (9)	Seto	Setomaa	J. Haring end. Hanson	middle	1930
Vilbaste	Vilbaste, TN 7, 175 (12) < Setumaa, Satserinna v., Sestniki k. - J. Haring end. Hanson < Nikolai Puusaar, Värska algkooli VI klassi õpilane (1930) Sisestas Tiina Tamme 2009, kontrollis Raivo Kalle 2009, redigeeris Tuul Sarv 2009		Paakspuu - paakspuu koort tarvitavad kõhu lahtivõtmise rohuna.	Paakspuu	Frangula alnus Mill.	Frangula alnus	Frangula alnus	Rhamnaceae	Digestive	Digestive	constipation	Kõhukinnisus	Vilbaste	Vilbaste, TN 7, 175 (12)	Seto	Setomaa	J. Haring end. Hanson	middle	1930
ERA	ERA II 252, 296 (41) < Setu, Satserinna v., Säpina k. - Enn Sõrmus < Stepanida Ind, s. 1864 (1938/9) Sisestas USN, kontrollis Eva-Kait Kärblane 2007, redigeeris Luule Krikmann 2007, parandas Eva-Kait Kärblane 2007		Kõllatõbi. Kelle jo tuu tõbi külge lööse, sis tuul olõ-õi inämb sapp kõrrah, vot sapp aasege kõllatsõst. Sis ei olõ muudo, ko pühi mõtsa või kohe niäle, koh vohopaadsa (~ kitsõuibo, soemarä) kasusõ. Tuu om väikene puhmu muudo puu, musta marä küleh. Tuul om päälpuul must kuur, ko tuu ar koorit, tulõ alt kõllanõ kuur vällä. Vot tuud kõllast kuurt omge kõllat�[...]	Kitseuibo vohopaadsa soemära	Frangula alnus Mill.	Frangula alnus	Frangula alnus	Rhamnaceae	Digestive	Digestive	jaundice	Kollatõbi Sapihaigus	ERA	ERA II 252, 296 (41)	Seto	Setomaa	Enn Sõrmus	middle	1938/9
RKM	RKM II 304, 442 < Setumaa - Olli Ikla < Olli Ikla < mitmelt isikult (1973) Sisestas Salle Kajak 2008, kontrollis Salle Kajak 2008, redigeeris Tuul Sarv 2008		Kõllatõbõ arstiminõ. Kitsõpuu maröl tulõ must kuur maahha võtta ja kõllanõ sisu umsih ar kiitä (auru tohii välla laskõ) ja juvva.	kisõpuu	Frangula alnus Mill.	Frangula alnus	Frangula alnus	Rhamnaceae	Digestive	Digestive	jaundice	Kollatõbi	RKM	RKM II 304, 442	Seto	Setomaa	Olli Ikla	late	1973
RKM	RKM II 304, 442 < Setumaa - Olli Ikla < Olli Ikla < mitmelt isikult (1973) Sisestas Salle Kajak 2008, kontrollis Salle Kajak 2008, redigeeris Tuul Sarv 2008		Kõllatõbõ arstiminõ. Kitsõpuu maröl tulõ must kuur maahha võtta ja kõllanõ sisu umsih ar kiitä (auru tohii välla laskõ) ja juvva.	Kitsepuu	Frangula alnus Mill.	Frangula alnus	Frangula alnus	Rhamnaceae	Digestive	Digestive	jaundice	Kollatõbi	RKM	RKM II 304, 442	Seto	Setomaa	Olli Ikla	late	1973
Vilbaste	Vilbaste, TN 7, 1099 (16) < Vastseliina khk. - J.Purje < mitmelt (1939) Sisestas Raivo Kalle 2012		Kitsetoom(ed) = Võhopaats [Rahvapärane nimi]. Paatspuu (Rhamnus frangula) [Kirjakeelne nimi]. Kitsed söövad lehti ja marju. Alumine koor rõõsa piimaga keeta - kõhuusside vastu.	Kitsetoome	Frangula alnus Mill.	Frangula alnus	Frangula alnus	Rhamnaceae	Digestive	Digestive	stomach worms	Kõhuussid	Vilbaste	Vilbaste, TN 7, 1099 (16)	Võro	Vastseliina	J.Purje	middle	1939
Vilbaste	Vilbaste, TN 5, 19 (15b) < Räpina khk., Räpina v. - Gustav Vilbaste < A. Havakats, Tartu Poeglastegümnaasiumi õpilane (1934) Sisestas Maire Heimola 2009, kontrollis Raivo Kalle 2009, redigeeris Tuul Sepp 2010		Samuti ka saarekasvu tee [reumatismusele].	Saar	Fraxinus excelsior L.	OTHER	Fraxinus excelsior	Oleaceae	Musculoskeletal	Musculoskeletal	rheumatic	Reuma	Vilbaste	Vilbaste, TN 5, 19 (15b)	Võro	Räpina	Gustav Vilbaste	middle	1934
Vilbaste	Vilbaste, TN 7, 1099 (4) < Vastseliina khk. - J.Purje < mitmelt (1939) Sisestas Raivo Kalle 2012	Fumaria office	Juuksehain [Rahvapärane nimi]. Harilik punand (Fumaria office.) [Kirjakeelne nimi]. Taime keeduveega pesemine paneb juuksed kasvama.	Juuksehain	Fumaria officinalis L.	OTHER	Fumaria officinalis	Papaveraceae	Skin	Skin	hair loss	Juuste hooldamine	Vilbaste	Vilbaste, TN 7, 1099 (4)	Võro	Vastseliina	J.Purje	middle	1939
Vilbaste	Vilbaste, TN 7, 1099 (3) < Vastseliina khk. - J.Purje < mitmelt (1939) Sisestas Raivo Kalle 2012	Galium boreale	Niseldus (nikastus) hain [Rahvapärane nimi]. Värvmadar (Galium boreale) [Kirjakeelne nimi]. Pannakse hõõrutult nikastanud liigestele.	Niseldushain, nikastushein	Galium boreale L.	OTHER	Galium boreale L.	Rubiaceae	Musculoskeletal	Musculoskeletal	joint dislocation	Nikastus	Vilbaste	Vilbaste, TN 7, 1099 (3)	Võro	Vastseliina	J.Purje	middle	1939
H	H II 32, 631 (100) < Räpina khk. - Joosep Poolakess (1889) Sisestas Renata Sõukand 2004, kontrollis Eva-Kait Kärblane 2006		Vaivajarohu juured olla jooksjahaiguse vastu head.	Vaivajarohi	Gentiana cruciata L.	Gentiana	Gentiana cruciata	Gentianaceae	Musculoskeletal	Musculoskeletal	jooksva	Jooksva	H	H II 32, 631 (100)	Võro	Räpina	Joosep Poolakess	early	1889
H	H, R 9, 142 (40) < Setumaa < Põlva khk. - Jakob Hurt (1903) Sisestas Eva-Kait Kärblane 2006, kontrollis Eva-Kait Kärblane 2006		Söame-aludse hain = ?. Söamealodse-haige vasta hää. Keedetäs. Liemi juvvas. Kõlladse lilli.	Söame-alodse hain	Gentiana spp.	Gentiana	Gentiana	Gentianaceae	Cardiovascular	Cardiovascular	heart diseases	Südamehaigused	H	H, R 9, 142 (40)	Seto	Setomaa	Jakob Hurt	early	1903
Vilbaste	Vilbaste, TN 7, 172 (17) < Setumaa, Mäe v., Rõsna k. - J. Haring end. Hanson < F. Laanetu, Värska algkooli VI klassi õpilane (1930) Sisestas Tiina Tamme 2009, kontrollis Raivo Kalle 2009, redigeeris Tuul Sarv 2009		Südamealuse heinad - külarahvas keedab temast teed ja on südamevalu vastu.	Südamealuse heinad	Gentiana spp.	Gentiana	Gentiana	Gentianaceae	Cardiovascular	Cardiovascular	heart diseases	Südamehaigused	Vilbaste	Vilbaste, TN 7, 172 (17)	Seto	Setomaa	J. Haring end. Hanson	middle	1930
Vilbaste	Vilbaste, TN 7, 225 (4) < Setumaa, Väike-Rõsna k. - J. Haring end. Hanson < Anna Und, Värska algkooli IV klassi õpilane (1930) Sisestas Tiina Tamme 2009, kontrollis Raivo Kalle 2009, redigeeris Tuul Sarv 2009		Süäme alodsõ hain. Kui südame alt teeb haiget, siis kuivatatakse heinad ära ja sellest tehakse teed, siis on valu üle.	Süäme alodsõ hain	Gentiana spp.	Gentiana	Gentiana	Gentianaceae	Cardiovascular	Cardiovascular	heart diseases	Südamehaigused	Vilbaste	Vilbaste, TN 7, 225 (4)	Seto	Setomaa	J. Haring end. Hanson	middle	1930
ERA	ERA II 163, 608 (15f) < Setu, Vilo v., Truba k., Tsopa t. - Jaan Ilvik < Aleksandra Ilvik (1938) Sisestas Salle Kajak 2007, kontrollis Salle Kajak 2007, redigeeris Luule Krikmann 2007, parandas Eva-Kait Kärblane 2007		Samaspooleheinaga hõõrutakse samaspoolt, siis kuivavad ära.	Sammaspoolehein	Gnaphalium uliginosum L.	Gnaphalium uliginosum	Gnaphalium uliginosum	Asteraceae	Skin	Skin	erysipelas	Sammaspoolik	ERA	ERA II 163, 608 (15f)	Seto	Setomaa	Jaan Ilvik	middle	1938
H	H I 6, 608 (117) < Vastseliina khk. - Jaan Sandra (1895) Sisestas Ave Tupits 2001, kontrollis Eva-Kait Kärblane 2006		Om kellelgi sammaspool, sis om teda vaia akneheega ning kivitsopa veega mõske; ehk ka sammaspoolehainu korjata, seda ärä kuiveta ja palota nink selle tuhaleemega vai lipega määri - saavat abi.	Sammaspoolehain	Gnaphalium uliginosum L.	Gnaphalium uliginosum	Gnaphalium uliginosum	Asteraceae	Skin	Skin	erysipelas	Sammaspoolik	H	H I 6, 608 (117)	Võro	Vastseliina	Jaan Sandra	early	1895
H	H I 8, 332 (11) < Vastseliina khk. - Jaan Sandra (1895) Sisestas USN, kontrollis Salle Kajak 2006		Sammaspoole vasta om hää aknahigi ja kivitsopa vesi nink kuiva paiukoore tuhk. Ka omma sammaspoolehaina, mille tuhk teda ärä kuivap ja sütütäp.	Sammaspoolehain	Gnaphalium uliginosum L.	Gnaphalium uliginosum	Gnaphalium uliginosum	Asteraceae	Skin	Skin	erysipelas	Sammaspoolik	H	H I 8, 332 (11)	Võro	Vastseliina	Jaan Sandra	early	1895
RKM	RKM II 210, 529 (4) < Räpina khk., Meeksi v., Virvissaare k., Tamme t. - Mall Proodel < Taniel Padar, 82 a (1966) Sisestas Ave Tupits 2000, kontrollis Eva-Kait Kärblane 2007, redigeeris Tuul Sarv 2008		Sammaspoolikule oli soo peal hein, sellega määriti, libe hein. Leiba ja soola segi ja pandi ka pääle.	Sammaspoolikuhein	Gnaphalium uliginosum L.	Gnaphalium uliginosum	Gnaphalium uliginosum	Asteraceae	Skin	Skin	erysipelas	Sammaspoolik	RKM	RKM II 210, 529 (4)	Võro	Räpina	Mall Proodel	late	1966
RKM	RKM II 59, 573/4 (11) < Setumaa, Lõkova k. - Maria Linna (1956) Sisestas Salle Kajak 2007, kontrollis Salle Kajak 2007, redigeeris Tuul Sarv 2008		Sammaspuult arstiti nii: suvõl kakuti sammaspoolõhainu, ku johtu olõvat kinkõl sammaspuul, siis palotodi sammaspoolõhaina ar ja tuhk puistati sammaspuulõ pääle, tu pidi siis ka avitama, a ma olõ-õs tuud pruumnu.	Sammaspoolõhain	Gnaphalium uliginosum L.	Gnaphalium uliginosum	Gnaphalium uliginosum	Asteraceae	Skin	Skin	erysipelas	Sammaspoolik	RKM	RKM II 59, 573/4 (11)	Seto	Setomaa	Maria Linna	late	1956
Vilbaste	Vilbaste, TN 2, 221 (4) < Setumaa, Värska v., Slobotka k. - M. Kaasikmäe < Nikolai Paloveer, Košelki algkooli VI kl. õpilane (1937) Sisestas Tiina Tamme 2009, kontrollis Raivo Kalle 2009, redigeeris Tuul Sarv 2009		Sammaspoolikhain, võtta soomätta pealt ning pidada sammaspooliku peal.	Sammaspoolikuhain	Gnaphalium uliginosum L.	Gnaphalium uliginosum	Gnaphalium uliginosum	Asteraceae	Skin	Skin	erysipelas	Sammaspoolik	Vilbaste	Vilbaste, TN 2, 221 (4)	Seto	Setomaa	M. Kaasikmäe	middle	1937
Vilbaste	Vilbaste, TN 2, 224 (VI) < Setumaa, Värska v., Kostkova k. - M. Kaasikmäe < Ivan Ümar, Košelki algkooli VI kl. õpilane (1937) Sisestas Tiina Tamme 2009, kontrollis Raivo Kalle 2009, redigeeris Tuul Sarv 2009		Sammaspoolhain - kui on sammaspool kuski keha peal, pannakse seda peale.	Sammaspoolhain	Gnaphalium uliginosum L.	Gnaphalium uliginosum	Gnaphalium uliginosum	Asteraceae	Skin	Skin	erysipelas	Sammaspoolik	Vilbaste	Vilbaste, TN 2, 224 (VI)	Seto	Setomaa	M. Kaasikmäe	middle	1937
Vilbaste	Vilbaste, TN 2, 237 (VI) < Setumaa, Värska v., Verhuulitsa k. - M. Kaasikmäe < G. Käola, Košelki algkooli VI kl. õpilane (1937) Sisestas Tiina Tamme 2009, kontrollis Raivo Kalle 2009, redigeeris Tuul Sarv 2009		Sammaspoolõhain, mis kasvab soos kuival mättal käolina sees, pannakse kehal asuva sammaspoole peale.	Sammaspoolõhain	Gnaphalium uliginosum L.	Gnaphalium uliginosum	Gnaphalium uliginosum	Asteraceae	Skin	Skin	erysipelas	Sammaspoolik	Vilbaste	Vilbaste, TN 2, 237 (VI)	Seto	Setomaa	M. Kaasikmäe	middle	1937
Vilbaste	Vilbaste, TN 5, 16 (8) < Räpina khk., Räpina v. - Gustav Vilbaste < A. Havakats, Tartu Poeglastegümnaasiumi õpilane (1934) Sisestas Maire Heimola 2009, kontrollis Raivo Kalle 2009, redigeeris Tuul Sepp 2010		Gnaphalium uliginosum - lehed pudruks tampida ja panna sammaspoole pääle. Olevat abiks. Sammaspool on ühel juhul kuiv ja teisel juhul on haige koht alati märg. G. uliginosum tarvitatakse viimase sammaspoole liigi vastu.	Soo-kassiurb	Gnaphalium uliginosum L.	Gnaphalium uliginosum	Gnaphalium uliginosum L.	Asteraceae	Skin	Skin	erysipelas	Sammaspoolik	Vilbaste	Vilbaste, TN 5, 16 (8)	Võro	Räpina	Gustav Vilbaste	middle	1934
Vilbaste	Vilbaste, TN 7, 226 (13) < Setumaa, Väike-Rõsna k. - J. Haring end. Hanson < Anna Und, Värska algkooli IV klassi õpilane (1930) Sisestas Tiina Tamme 2009, kontrollis Raivo Kalle 2009, redigeeris Tuul Sarv 2009		Sammaspoolõ hainad. Kui sammaspuul kuskil on, siis kuivatakse need hainad ära ja hõõrutakse tuhaks ja pannakse haigele peale.	Sammaspoolehain	Gnaphalium uliginosum L.	Gnaphalium uliginosum	Gnaphalium uliginosum	Asteraceae	Skin	Skin	erysipelas	Sammaspoolik	Vilbaste	Vilbaste, TN 7, 226 (13)	Seto	Setomaa	J. Haring end. Hanson	middle	1930
H	H III 11, 742 (25) < Räpina khk. - Karl Tamberg (1889) Sisestas Ave Tupits 2002, kontrollis Eva-Kait Kärblane 2006		Võta kolm kesväterrä ja tsusi neidega käsni sisest veri välja ja viska nee kesvätera ahjo, kui ahi palas, sis kaova ka ära. Kui käsni paljo om, sis võta villane lang ja köitä see kõige suuremba käsnä ümbrele kolm korda, ja pane sis see lang maa sisse. Kui ta ärä mädäneb, sis kaova ka käsnä ärä.	Kesvad	Hordeum vulgare L.	Hordeum vulgare	Hordeum vulgare	Poaceae	Skin	Skin	warts	Soolatüükad	H	H III 11, 742 (25)	Võro	Räpina	Karl Tamberg	early	1889
H	H III 26, 451 (2) < Vastseliina khk., Loosi v., Kõo k. - Jaan Tint (1895) Sisestas Renata Sõukand 2005, kontrollis Eva-Kait Kärblane 2006		Ku käsn om, sis tsuska kesväuhakaga ütesa kõrd, sis saa terves.	Kesvad	Hordeum vulgare L.	Hordeum vulgare	Hordeum vulgare	Poaceae	Skin	Skin	warts	Soolatüükad	H	H III 26, 451 (2)	Võro	Vastseliina	Jaan Tint	early	1895
RKM	RKM I 3, 481 (11) < Räpina khk., Linte k. - Jaan Tolmusk < Jaan Tolmusk oma mälestuste järgi (1960) Sisestas Salle Kajak 2009, redigeeris Tuul Sepp 2010		Käsna arstitakse seitsme odrateraga torkides ja neid küdevasse ahju pildudes.	Oder	Hordeum vulgare L.	Hordeum vulgare	Hordeum vulgare	Poaceae	Skin	Skin	warts	Soolatüükad	RKM	RKM I 3, 481 (11)	Võro	Räpina	Jaan Tolmusk	late	1960
Vilbaste	Vilbaste, TN 7, 228 (14) < Setumaa, Ersava k. - J. Haring end. Hanson < Anna Leping, Värska algkooli õpilane (1930) Sisestas Tiina Tamme 2009, kontrollis Raivo Kalle 2009, redigeeris Tuul Sarv 2009		Nõijakõld. Teda keedetakse teest ja juuakse südamevalu korral.	Nõiakõld	Huperzia selago (L.) Bernh. ex Schrank & Mart.	Huperzia selago	Huperzia selago	Lycopodiaceae	Cardiovascular	Cardiovascular	heart diseases	Südamehaigused	Vilbaste	Vilbaste, TN 7, 228 (14)	Seto	Setomaa	J. Haring end. Hanson	middle	1930
H	H II 32, 654/5 (82) < Räpina khk. - Joosep Poolakess (1889) Sisestas Renata Sõukand 2004, kontrollis Eva-Kait Kärblane 2006		Kellel silmaviga olnud, nendele antud rohuks kadedusheinu, nõiakõldu ja maarjaheinu kokku keedetult.	Nõiakollad	Huperzia selago (L.) Bernh. ex Schrank & Mart.	Huperzia selago	Huperzia selago	Lycopodiaceae	OTHER	Eye	eye diseases	Silmahaigused	H	H II 32, 654/5 (82)	Võro	Räpina	Joosep Poolakess	early	1889
ERA	ERA II 296, 322/3 (20) < Setu, Vilo v., Ojavere k. - Maria Linna < Maria Linna, oma mälestuste järele (1940) Sisestas USN, kontrollis Eva-Kait Kärblane 2007, redigeeris Luule Krikmann 2007, parandas Salle Kajak 2007		Roho haina. Kidsihain: Ma olõ harva nännü kitsihaina. Tuu om hahkjas haljidõ lehtiga rägiseja hain, kasus tiiveerih. Kui om käeh kidsi, sis hakkas käsi jagust rägisemä vai kidsisema. Ja muud api olõ-õi sis kidsihainast ku, õt timä ka niisama kidsises, kui haigõ luuliigõh. Sis muud midägi, ku võõdas hain ja mähitäs ümbre tuu kotusõ, koh kidsi om, ja räistedäs niisama haig�[...]	Kidsihain	Hylotelephium maximum (L.) Holub	Hylotelephium maximum	Hylotelephium maximum	Crassulaceae	Culture bound disease	Culture bound disease	kidi	Kidi	ERA	ERA II 296, 322/3 (20)	Seto	Setomaa	Maria Linna	middle	1940
H	H I 2, 654 (7) < Vastseliina khk. - Carl (Karl) Lenzius (1888) Sisestas Renata Sõukand 2004, kontrollis Salle Kajak 2006		Kitsi rohuks pruugitakse peni kust ja ka kitsihaina.	Kitsihain	Hylotelephium maximum (L.) Holub	Hylotelephium maximum	Hylotelephium maximum	Crassulaceae	Culture bound disease	Culture bound disease	kidi	Kidi	H	H I 2, 654 (7)	Võro	Vastseliina	Carl Lenzius	early	1888
RKM	RKM II 179, 167 (24) < Räpina khk., Tooste k. - Paulopriit Voolaine < Ida Mustson, s. 1887 (1964) Sisestas Eva-Kait Kärblane 2006, kontrollis Mare Kõiva 2007		Kidsi arstmesest võeti jakaline hain, kidsihain. Pante käe pääle, mähite musta rätiga kinni. Ütelde: "Kidsi kaogo!"	Kidsihain	Hylotelephium maximum (L.) Holub	Hylotelephium maximum	Hylotelephium maximum	Crassulaceae	Culture bound disease	Culture bound disease	kidi	Kidi	RKM	RKM II 179, 167 (24)	Võro	Räpina	Paulopriit Voolaine	late	1964
RKM	RKM II 304, 442 < Setumaa - Olli Ikla < Olli Ikla < mitmelt isikult (1973) Sisestas Salle Kajak 2008, kontrollis Salle Kajak 2008, redigeeris Tuul Sarv 2008		Kidsihaiguse vasta kasusõ viil kidsihaina - kõllastõ häärmitõga, häste maad liki. Ku kätte võtta, siis kidsisõsõ. (Kasutamist ei tea täpselt.)	Kidsihain	Hylotelephium maximum (L.) Holub	Hylotelephium maximum	Hylotelephium maximum	Crassulaceae	Culture bound disease	Culture bound disease	kidi	Kidi	RKM	RKM II 304, 442	Seto	Setomaa	Olli Ikla	late	1973
RKM	RKM II 59, 577/8 < Setumaa, Lõkova k. - Maria Linna (1956) Sisestas Salle Kajak 2007, kontrollis Salle Kajak 2007, redigeeris Tuul Sarv 2008		Vanast ku kõik tüü kässiga teti, sis lei pallolõ noorilõ inemisile rutulistõ tüütegemistõga kässi kidsi. Kidsiga naas käsi kas ola jagust, kunnärpääst, käsivarrõst ehk peo kotalt roksma. Ja kost käsi roksahti säält oll ka väega halluus. Kabõhisil lei [578] kidsi rüäpõimisõst, linakakmisõst, kangakudamisõst ja niitmisõst. Inäbüisi lei õks kidsi noilõ kijä all tüü[...]	Kidsihain	Hylotelephium maximum (L.) Holub	Hylotelephium maximum	Hylotelephium maximum	Crassulaceae	Culture bound disease	Culture bound disease	kidi	Kidi	RKM	RKM II 59, 577/8	Seto	Setomaa	Maria Linna	late	1956
Vilbaste	Vilbaste, TN 2, 668 (4) < Räpina khk. - Aune Vitsut < E. Türkson, Räpina Gümnaasiumi II kl. õpilane (1930) Sisestas Urmas Poska 2009, kontrollis Raivo Kalle 2009, redigeeris Tuul Sarv 2009		Kidsiheinu tarvitati kidsi kaotamiseks käest, mis tekkis tugeva töötamise tagajärjel.	Kidsihein	Hylotelephium maximum (L.) Holub	Hylotelephium maximum	Hylotelephium maximum	Crassulaceae	Culture bound disease	Culture bound disease	kidi	Kidi	Vilbaste	Vilbaste, TN 2, 668 (4)	Võro	Räpina	Aune Vitsut	middle	1930
Vilbaste	Vilbaste, TN 7, 225 (8) < Setumaa, Väike-Rõsna k. - J. Haring end. Hanson < Anna Und, Värska algkooli IV klassi õpilane (1930) Sisestas Tiina Tamme 2009, kontrollis Raivo Kalle 2009, redigeeris Tuul Sarv 2009		Kidsihainah. Kui kellelgi jala või käe sees on kidsi, siis pannakse nartsuga käe peale ja saab terveks.	Kidsihain	Hylotelephium maximum (L.) Holub	Hylotelephium maximum	Hylotelephium maximum	Crassulaceae	Culture bound disease	Culture bound disease	kidi	Kidi	Vilbaste	Vilbaste, TN 7, 225 (8)	Seto	Setomaa	J. Haring end. Hanson	middle	1930
Vilbaste	Vilbaste, TN 7, 232 (14) < Setumaa, Kremesova k. - J. Haring end. Hanson < J. Paasma, Värska algkooli IV klassi õpilane (1930) Sisestas Tiina Tamme 2009, kontrollis Raivo Kalle 2009, redigeeris Tuul Sarv 2009		Maapähkme. Maapähklaid kaivetakse maa seest, keedetakse ummuses ja süüakse, kui tiisikus on.	Maapähkme	Hylotelephium maximum (L.) Holub	Hylotelephium maximum	Hylotelephium maximum	Crassulaceae	General	General	tuberculosis	Tiisikus	Vilbaste	Vilbaste, TN 7, 232 (14)	Seto	Setomaa	J. Haring end. Hanson	middle	1930
H	H, R 9, 140 (16) < Setumaa < Põlva khk. - Jakob Hurt (1903) Sisestas Eva-Kait Kärblane 2006, kontrollis Eva-Kait Kärblane 2006	Hyoscyamus niger	Hambahain = Hyoscyamus niger. Die Samen werden hamba pääle gelegt, kui hamba valutase. Tuost om nimi.	Hambahain	Hyoscyamus niger L.	OTHER	Hyoscyamus niger	Solanaceae	Digestive	Digestive	toothache	Hambavalu	H	H, R 9, 140 (16)	Seto	Setomaa	Jakob Hurt	early	1903
Vilbaste	Vilbaste, TN 7, 225 (6) < Setumaa, Väike-Rõsna k. - J. Haring end. Hanson < Anna Und, Värska algkooli IV klassi õpilane (1930) Sisestas Tiina Tamme 2009, kontrollis Raivo Kalle 2009, redigeeris Tuul Sarv 2009		Hambahainad. Kui hambad valutavad, siis suitsutatakse hambahainaga. Siis jääb valu maha.	Hambahain	Hyoscyamus niger L.	OTHER	Hyoscyamus niger	Solanaceae	Digestive	Digestive	toothache	Hambavalu	Vilbaste	Vilbaste, TN 7, 225 (6)	Seto	Setomaa	J. Haring end. Hanson	middle	1930
RKM	RKM II 317, 475 (70b) < Vastseliina khk. < Mäesuka k. - Paulopriit Voolaine < Olga Sinka, s. 1905 (1975) Sisestas Salle Kajak 2008, kontrollis Salle Kajak 2008, redigeeris Tuul Sarv 2008		Naistepuna - kõllanõ korgõ vars, näpu vaihõl hõõrut, tulõ nigu veri vällä. Tuu om kõtuvalu vasta. Naistepuna pandas piirätuse sisse. Naase joova, ku om kuupuhastus.	Naistepuna	Hypericum spp.	OTHER	Hypericum	Hypericaceae	Digestive	Digestive	stomachache	Kõhuvalu	RKM	RKM II 317, 475 (70b)	Võro	Vastseliina	Paulopriit Voolaine	late	1975
RKM	RKM II 317, 475 (70b) < Vastseliina khk. < Mäesuka k. - Paulopriit Voolaine < Olga Sinka, s. 1905 (1975) Sisestas Salle Kajak 2008, kontrollis Salle Kajak 2008, redigeeris Tuul Sarv 2008		Naistepuna - kõllanõ korgõ vars, näpu vaihõl hõõrut, tulõ nigu veri vällä. Tuu om kõtuvalu vasta. Naistepuna pandas piirätuse sisse. Naase joova, ku om kuupuhastus.	Naistepuna	Hypericum spp.	OTHER	Hypericum	Hypericaceae	OTHER	Female genital	problems with menstruation	Menstruatsioonihäired	RKM	RKM II 317, 475 (70b)	Võro	Vastseliina	Paulopriit Voolaine	late	1975
Vilbaste	Vilbaste, TN 7, 243 (7) < Setumaa, Slobodka k. - J. Haring end. Hanson < Anastasia Tõllimägi, Värska algkooli IV klassi õpilane (1930) Sisestas Tiina Tamme 2009, kontrollis Raivo Kalle 2009, redigeeris Tuul Sarv 2009		Katai. Kadakamarja taar on verekasvatuse rohi.	Kattai	Juniperus communis L.	Juniperus communis	Juniperus communis	Cupressaceae	OTHER	Blood	blood cleancing	Vere puhastamine	Vilbaste	Vilbaste, TN 7, 243 (7)	Seto	Setomaa	J. Haring end. Hanson	middle	1930
ERA	ERA II 150, 443 (68) < Räpina khk., Veriora v. - Daniel Lepson < Mari Ortus, s. 1867 (1937) Sisestas Raivo Kalle 2010, redigeeris Tuul Sepp 2010		Et kadajamarõl ristimärk pääl om, sis om kadajasuitsul seo omadus, et taga suitsetatas kaehtusi ja nõidusi. Kui kedäge är om kaehtõt ja sis kadajadega suitsetatas, sis om kaehtus kaonu. Kui kiäke eläjä vai vilä ära om nõidnu vai sõnonu ja kui kadajadega suitsetat, sis saava elajä terves ja viläikaldus kaos ärä.	Kadajas	Juniperus communis L.	Juniperus communis	Juniperus communis	Cupressaceae	Culture bound disease	Culture bound disease	evil eye	Kaetus	ERA	ERA II 150, 443 (68)	Võro	Räpina	Daniel Lepson	middle	1937
H	H II 70, 664/5 (3) < Vastseliina khk. - Jaan Sandra < Johann Fluss (1904)		Vanast elänü Vastseliina kihkunnah üts rikas talomies, kel üts ainukõnõ illos mehelemineja tütär olnu. Kui tütrel paras häitsemise aig käeh oll, kosä kolmõlt puult kokko tulli - siis tull halltõbi mano. Kõik kosilasõ pühiti kui luvvaga mant. Esä kui rikas mies otsõ tütrele edimält kõigist paigust "tohtri ruohi", a noist saa-as midägi. Tütär lõdisi jo poolõ aastaka hallit[...]	Kadajas	Juniperus communis L.	Juniperus communis	Juniperus communis	Cupressaceae	Culture bound disease	Culture bound disease	halltõbi	Halltõbi	H	H II 70, 664/5 (3)	Võro	Vastseliina	Jaan Sandra	early	1904
Vilbaste	Vilbaste, TN 7, 172 (20) < Setumaa, Mäe v., Rõsna k. - J. Haring end. Hanson < F. Laanetu, Värska algkooli VI klassi õpilane (1930) Sisestas Tiina Tamme 2009, kontrollis Raivo Kalle 2009, redigeeris Tuul Sarv 2009		Kadajamarjad - keedetakse kadajamarja leent sisemiste vigade vastu.	Kadajas	Juniperus communis L.	Juniperus communis	Juniperus communis	Cupressaceae	Culture bound disease	Culture bound disease	internal disease	Seest haigus	Vilbaste	Vilbaste, TN 7, 172 (20)	Seto	Setomaa	J. Haring end. Hanson	middle	1930
Vilbaste	Vilbaste, TN 7, 224 (16) < Setumaa, Kremesova k. - J. Haring end. Hanson < M. Ülenurm, Värska algkooli IV klassi õpilane (1930) Sisestas Tiina Tamme 2009, kontrollis Raivo Kalle 2009, redigeeris Tuul Sarv 2009		Kadajamarjad. Sisemise haiguse vastu on väga hääd.	Kadajas	Juniperus communis L.	Juniperus communis	Juniperus communis	Cupressaceae	Culture bound disease	Culture bound disease	internal disease	Seest haigus	Vilbaste	Vilbaste, TN 7, 224 (16)	Seto	Setomaa	J. Haring end. Hanson	middle	1930
Vilbaste	Vilbaste, TN 2, 664 (1) < Räpina khk. - Aune Vitsut < M. Munsk, Räpina Gümnaasiumi II kl. õpilane (1930) Sisestas Urmas Poska 2009, kontrollis Raivo Kalle 2009, redigeeris Tuul Sarv 2009		Varem tarvitati igasuguseid taimi arstirohtudena. Muidugi ei teatud taimedest niisuguseid rohte teha nagu praegu, vaid tarvitati näiteks teena. Ka tarvitati riide värvimiseks taimi, sest puudusid ju värvid. Mõned tarvitatuist taimedest: /---/ Kadakamarja tee seedimisrikke vastu.	Kadakas	Juniperus communis L.	Juniperus communis	Juniperus communis	Cupressaceae	Digestive	Digestive	digestion problems	Seedehäired	Vilbaste	Vilbaste, TN 2, 664 (1)	Võro	Räpina	Aune Vitsut	middle	1930
Vilbaste	Vilbaste, TN 2, 681 (6) < Räpina khk. - Aune Vitsut < Salme Lepund, Räpina Gümnaasiumi II kl. õpilane (1930) Sisestas Urmas Poska 2009, kontrollis Raivo Kalle 2009, redigeeris Tuul Sarv 2009		P.S. Kadakamarju tarvitatakse kuivatatult kõhuvalu vastu.	Kadakas	Juniperus communis L.	Juniperus communis	Juniperus communis	Cupressaceae	Digestive	Digestive	stomachache	Kõhuvalu	Vilbaste	Vilbaste, TN 2, 681 (6)	Võro	Räpina	Aune Vitsut	middle	1930
Vilbaste	Vilbaste, TN 2, 710 (3) < Räpina khk. - Aune Vitsut < Räpina Gümnaasiumi õpilane, nimi teadmata (1930) Sisestas Urmas Poska 2009, kontrollis Raivo Kalle 2009, redigeeris Tuul Sarv 2009		Kadakamarju tarvitati kõhuvalu vastu. Kui vast mõnel see aitas, nimetati seda inimest nõiaks.	Kadakas	Juniperus communis L.	Juniperus communis	Juniperus communis	Cupressaceae	Digestive	Digestive	stomachache	Kõhuvalu	Vilbaste	Vilbaste, TN 2, 710 (3)	Võro	Räpina	Aune Vitsut	middle	1930
Vilbaste	Vilbaste, TN 7, 1020 (14) < Vastseliina khk., Misso v. - Kotlep Pärg, Pugola algkooli õpetaja < Helmut Kukk, Pugola algkooli õpilane (1937) Sisestas Alice Peetsu 2009, kontrollis Renata Sõukand 2009, redigeeris Tuul Sarv 2009		Kataj - kadak. Tema marju tarvitatakse mõningate haiguste vastu.	Kadak Kattai	Juniperus communis L.	Juniperus communis	Juniperus communis	Cupressaceae	General	General	against several diseases	Mitme haiguse vastu	Vilbaste	Vilbaste, TN 7, 1020 (14)	Võro	Vastseliina	Kotlep Pärg, Pugola algkooli õpetaja	middle	1937
E	E 8° XII, 24 (64) < Räpina khk. - Matthias Johann Eisen (1932-1933) Sisestas Pille Parder 2003		Kui majas haigust olnud või kui midagi paha vaimu kardetakse, suitsetatakse tuba kadakaokstega.	Kadakas	Juniperus communis L.	Juniperus communis	Juniperus communis	Cupressaceae	General	General	desinfection	Desinfitseerimine	E	E 8° XII, 24 (64)	Võro	Räpina	Matthias Johann Eisen	middle	1932-1933
H	H II 60, 716 < Vastseliina khk. < Setumaa - Jaan Sandra (1897) Sisestas USN		Kadaja puu om näil jallki pühä, nink timä koorõ "niidsis" nilgmine, viiso-kudamises, om suur patt, sest et Ilijä- ja Kristus sääl all omma istnu. Ka kadaja ossõ kärbamine om maja puhastamine, mink-läbi vanahalvgi majast vällä saa aetus. - Ka pähnä puud pidävä naa pühäs, nink neide noorõlt nilgmine, "lõhmutside-niiste" tegemine om ka patt .	Kadajas	Juniperus communis L.	Juniperus communis	Juniperus communis	Cupressaceae	General	General	desinfection	desinfitseerimine	H	H II 60, 716	Võro	Vastseliina	Jaan Sandra	early	1897
Vilbaste	Vilbaste, TN 2, 673 (6) < Räpina khk. - Aune Vitsut < G. Parmak, Räpina Gümnaasiumi II kl. õpilane (1930) Sisestas Urmas Poska 2009, kontrollis Raivo Kalle 2009, redigeeris Tuul Sarv 2009		Kadakas oli vanal ajal väga kasulik, tema kuivi oksi põletati umbses toas, mis tegi tuppa hea lõhna, vahest kasutati ta oksi keevas vees, mis arvati loomadele jootes kasu toovat.	Kadakas	Juniperus communis L.	Juniperus communis	Juniperus communis	Cupressaceae	General	General	desinfection	Desinfitseerimine	Vilbaste	Vilbaste, TN 2, 673 (6)	Võro	Räpina	Aune Vitsut	middle	1930
Vilbaste	Vilbaste, TN 2, 702 (10) < Räpina khk. - Aune Vitsut < L. Hendriken, Räpina Gümnaasium II kl. õpilane (1930) Sisestas Urmas Poska 2009, kontrollis Raivo Kalle 2009, redigeeris Tuul Sarv 2009		Kadakaoksi tuuakse koju, pannakse tuas põlema, sest ta annab hääd lõhna põledes. Kadakaid tarvitatakse luudade tegemiseks, kuivades langevad nõelad küljest. Kõige suurem tähtsus on see, tema võib kaunis kenaks riiet värvida, mis on nagu ostetud ehtsa patent „Stari“ värvitud.	Kadakas	Juniperus communis L.	Juniperus communis	Juniperus communis	Cupressaceae	General	General	desinfection	Desinfitseerimine	Vilbaste	Vilbaste, TN 2, 702 (10)	Võro	Räpina	Aune Vitsut	middle	1930
Vilbaste	Vilbaste, TN 7, 1081 (18) < Setumaa khk., Obinitsa k. - Boris Rea < mitmelt (1934) Sisestas Raivo Kalle 2012		Juniperus communis L. Kattai. Peale surnu välja viimist toast põletatakse kadakaoksi toas, et surnu hing välja läheks. Kui kadakad tolmavad, on aeg rukist külvata.	Kattai	Juniperus communis L.	Juniperus communis	Juniperus communis	Cupressaceae	General	General	desinfection	Desinfitseerimine	Vilbaste	Vilbaste, TN 7, 1081 (18)	Seto	Setomaa	Boris Rea	middle	1934
Vilbaste	Vilbaste, TN 7, 166 g < Räpina khk. - Aune Vitsut < Elsa Hirmo, Räpina Gümnaasiumi II klassi õpilane (1930) Sisestas Tiina Tamme 2009, kontrollis Raivo Kalle 2009, redigeeris Tuul Sarv 2009		Ka kadakast saadi palju arstirohte. Et kadak vaiku sisaldab, siis põletatakse teda desinfitseerimiseks.	Kadakas	Juniperus communis L.	Juniperus communis	Juniperus communis	Cupressaceae	General	General	desinfection	Desinfitseerimine	Vilbaste	Vilbaste, TN 7, 166 g	Võro	Räpina	Aune Vitsut	middle	1930
Vilbaste	Vilbaste, TN 7, 229 (18) < Setumaa, Ersava k. - J. Haring end. Hanson < Anna Leping, Värska algkooli õpilane (1930) Sisestas Tiina Tamme 2009, kontrollis Raivo Kalle 2009, redigeeris Tuul Sarv 2009		Katai. Kadakaoksad kõige marjadega keedetakse ära ja selle leemega vannitatakse inimesi, kes on ära külmetanud ja suur palavik.	Kattai	Juniperus communis L.	Juniperus communis	Juniperus communis	Cupressaceae	General	General	fever	Palavik	Vilbaste	Vilbaste, TN 7, 229 (18)	Seto	Setomaa	J. Haring end. Hanson	middle	1930
Vilbaste	Vilbaste, TN 2, 698 (7) < Räpina khk. - Aune Vitsut < H. Kiudosi, Räpina Gümnaasium õpilane (1930) Sisestas Urmas Poska 2009, kontrollis Raivo Kalle 2009, redigeeris Tuul Sarv 2009		Kadakamarjadest tee oli külmetuse vastu. Marjadest õli halvatuse ja külmetanud liikmede hõõrumiseks.	Kadakas	Juniperus communis L.	Juniperus communis	Juniperus communis	Cupressaceae	General	General	freezing	Külmumine	Vilbaste	Vilbaste, TN 2, 698 (7)	Võro	Räpina	Aune Vitsut	middle	1930
Vilbaste	Vilbaste, TN 7, 166 i < Räpina khk. - Aune Vitsut < Elsa Hirmo, Räpina Gümnaasiumi II klassi õpilane (1930) Sisestas Tiina Tamme 2009, kontrollis Raivo Kalle 2009, redigeeris Tuul Sarv 2009		Kadakamarjadest valmistatud õli on rohuks halvatuse vastu ja külmetanud liikmete hõõrumiseks.	Kadakas	Juniperus communis L.	Juniperus communis	Juniperus communis	Cupressaceae	General	General	freezing	Külmumine	Vilbaste	Vilbaste, TN 7, 166 i	Võro	Räpina	Aune Vitsut	middle	1930
H	H II 32, 632 (103) < Räpina khk. - Joosep Poolakess (1889) Sisestas Renata Sõukand 2004, kontrollis Eva-Kait Kärblane 2006		Kadakamarjadest ja pihlapuu-õelmetest ja palotakjatest tehtud rinnarohtu.	Kadakas	Juniperus communis L.	Juniperus communis	Juniperus communis	Cupressaceae	General	General	lung disease	Rinnahaigus	H	H II 32, 632 (103)	Võro	Räpina	Joosep Poolakess	early	1889
Vilbaste	Vilbaste, TN 2, 658 (3) < Räpina khk. - Aune Vitsut < Aksel Tobrov, Räpina Gümnaasiumi II kl. õpilane (1930) Sisestas Urmas Poska 2009, kontrollis Raivo Kalle 2009, redigeeris Tuul Sarv 2009		Rinnahaiguste vastu tarvitati kadakamarja teed.	Kadakas	Juniperus communis L.	Juniperus communis	Juniperus communis	Cupressaceae	General	General	lung disease	Rinnahaigus	Vilbaste	Vilbaste, TN 2, 658 (3)	Võro	Räpina	Aune Vitsut	middle	1930
Vilbaste	Vilbaste, TN 2, 704 (4) < Räpina khk. - Aune Vitsut < J. Jaagund, Räpina Gümnaasium II kl. õpilane (1930) Sisestas Urmas Poska 2009, kontrollis Raivo Kalle 2009, redigeeris Tuul Sarv 2009		Rinnahaiguste vastu tarvitati kadakamarja teed.	Kadakas	Juniperus communis L.	Juniperus communis	Juniperus communis	Cupressaceae	General	General	lung disease	Rinnahaigus	Vilbaste	Vilbaste, TN 2, 704 (4)	Võro	Räpina	Aune Vitsut	middle	1930
Vilbaste	Vilbaste, TN 2, 688 (7) < Räpina khk. - Aune Vitsut < M. Anderson, Räpina Gümnaasiumi õpilane (1930) Sisestas Urmas Poska 2009, kontrollis Raivo Kalle 2009, redigeeris Tuul Sarv 2009		Kadakamarjust tehti õlut ja kadakamarja tee oli tiisikusehaigetele tervendav.	Kadakas	Juniperus communis L.	Juniperus communis	Juniperus communis	Cupressaceae	General	General	tuberculosis	Tiisikus	Vilbaste	Vilbaste, TN 2, 688 (7)	Võro	Räpina	Aune Vitsut	middle	1930
Vilbaste	Vilbaste, TN 7, 172 (28) < Setumaa, Mäe v., Rõsna k. - J. Haring end. Hanson < F. Laanetu, Värska algkooli VI klassi õpilane (1930) Sisestas Tiina Tamme 2009, kontrollis Raivo Kalle 2009, redigeeris Tuul Sarv 2009		Männi- ja kadajajuured - keedetakse (ummuses) umbses nõus ja tarvitatakse tiisikuse vastu.	Kadajas	Juniperus communis L.	Juniperus communis	Juniperus communis	Cupressaceae	General	General	tuberculosis	Tiisikus	Vilbaste	Vilbaste, TN 7, 172 (28)	Seto	Setomaa	J. Haring end. Hanson	middle	1930
Vilbaste	Vilbaste, TN 7, 227 (5) < Setumaa, Ersava k. - J. Haring end. Hanson < Anna Leping, Värska algkooli õpilane (1930) Sisestas Tiina Tamme 2009, kontrollis Raivo Kalle 2009, redigeeris Tuul Sarv 2009		Kataj. Teda keedetakse ummises ja ollakse selle leeme sees, siis kui tiisikus on.	Kattai	Juniperus communis L.	Juniperus communis	Juniperus communis	Cupressaceae	General	General	tuberculosis	Tiisikus	Vilbaste	Vilbaste, TN 7, 227 (5)	Seto	Setomaa	J. Haring end. Hanson	middle	1930
ERA	ERA II 150, 429 (12) < Räpina khk., Veriora v. - Daniel Lepson < Mari Ortus, s. 1867 ja Ann Tikker, s. 1859 (1937) Sisestas Eva-Kait Kärblane 2007, kontrollis Eva-Kait Kärblane 2007, redigeeris Luule Krikmann 2007, parandas Eva-Kait Kärblane 2007		Jooksva. Liikmed kanged ja valutavad, peaasjalikult enne ilmade sajuseks minekut. Kadajamarjad leotatakse piirituse sees ja sellega võitakse valutavaid kohtasid.	Kadakas	Juniperus communis L.	Juniperus communis	Juniperus communis	Cupressaceae	Musculoskeletal	Musculoskeletal	jooksva	Jooksva	ERA	ERA II 150, 429 (12)	Võro	Räpina	Daniel Lepson	middle	1937
Vilbaste	Vilbaste, TN 2, 698 (7) < Räpina khk. - Aune Vitsut < H. Kiudosi, Räpina Gümnaasium õpilane (1930) Sisestas Urmas Poska 2009, kontrollis Raivo Kalle 2009, redigeeris Tuul Sarv 2009		Kadakamarjadest tee oli külmetuse vastu. Marjadest õli halvatuse ja külmetanud liikmede hõõrumiseks.	Kadakas	Juniperus communis L.	Juniperus communis	Juniperus communis	Cupressaceae	Neurological	Neurological	paralysis	Halvatus	Vilbaste	Vilbaste, TN 2, 698 (7)	Võro	Räpina	Aune Vitsut	middle	1930
Vilbaste	Vilbaste, TN 7, 166 i < Räpina khk. - Aune Vitsut < Elsa Hirmo, Räpina Gümnaasiumi II klassi õpilane (1930) Sisestas Tiina Tamme 2009, kontrollis Raivo Kalle 2009, redigeeris Tuul Sarv 2009		Kadakamarjadest valmistatud õli on rohuks halvatuse vastu ja külmetanud liikmete hõõrumiseks.	Kadakas	Juniperus communis L.	Juniperus communis	Juniperus communis	Cupressaceae	Neurological	Neurological	paralysis	Halvatus	Vilbaste	Vilbaste, TN 7, 166 i	Võro	Räpina	Aune Vitsut	middle	1930
Vilbaste	Vilbaste, TN 2, 698 (7) < Räpina khk. - Aune Vitsut < H. Kiudosi, Räpina Gümnaasium õpilane (1930) Sisestas Urmas Poska 2009, kontrollis Raivo Kalle 2009, redigeeris Tuul Sarv 2009		Kadakamarjadest tee oli külmetuse vastu. Marjadest õli halvatuse ja külmetanud liikmede hõõrumiseks.	Kadakas	Juniperus communis L.	Juniperus communis	Juniperus communis	Cupressaceae	Respiratory	General	cold	Külmetushaigused	Vilbaste	Vilbaste, TN 2, 698 (7)	Võro	Räpina	Aune Vitsut	middle	1930
Vilbaste	Vilbaste, TN 7, 166 h < Räpina khk. - Aune Vitsut < Elsa Hirmo, Räpina Gümnaasiumi II klassi õpilane (1930) Sisestas Tiina Tamme 2009, kontrollis Raivo Kalle 2009, redigeeris Tuul Sarv 2009		Kadaka viljast ehk niinimetatud marjadest valmistatud teed tarvitatakse rohuna külmetuse vastu.	Kadakas	Juniperus communis L.	Juniperus communis	Juniperus communis	Cupressaceae	Respiratory	General	cold	Külmetushaigused	Vilbaste	Vilbaste, TN 7, 166 h	Võro	Räpina	Aune Vitsut	middle	1930
Vilbaste	Vilbaste, TN 7, 229 (18) < Setumaa, Ersava k. - J. Haring end. Hanson < Anna Leping, Värska algkooli õpilane (1930) Sisestas Tiina Tamme 2009, kontrollis Raivo Kalle 2009, redigeeris Tuul Sarv 2009		Katai. Kadakaoksad kõige marjadega keedetakse ära ja selle leemega vannitatakse inimesi, kes on ära külmetanud ja suur palavik.	Kattai	Juniperus communis L.	Juniperus communis	Juniperus communis	Cupressaceae	Respiratory	General	cold	Külmetushaigused	Vilbaste	Vilbaste, TN 7, 229 (18)	Seto	Setomaa	J. Haring end. Hanson	middle	1930
Vilbaste	Vilbaste, TN 2, 668 (9) < Räpina khk. - Aune Vitsut < E. Türkson, Räpina Gümnaasiumi II kl. õpilane (1930) Sisestas Urmas Poska 2009, kontrollis Raivo Kalle 2009, redigeeris Tuul Sarv 2009		Kadakamarju keedetakse ja tarvitatakse köha vastu.	Kadakas	Juniperus communis L.	Juniperus communis	Juniperus communis	Cupressaceae	Respiratory	Respiratory	cough	Köha	Vilbaste	Vilbaste, TN 2, 668 (9)	Võro	Räpina	Aune Vitsut	middle	1930
Vilbaste	Vilbaste, TN 2, 682 (8) < Räpina khk. - Aune Vitsut < M. Otsing, Räpina Gümnaasiumi õpilane (1930) Sisestas Urmas Poska 2009, kontrollis Raivo Kalle 2009, redigeeris Tuul Sarv 2009		Kadakamarju neerude ärritamiseks.	Kadakas	Juniperus communis L.	Juniperus communis	Juniperus communis	Cupressaceae	Urological	Urological	kidney and bladder disease	Neeru- ja põiehaigused	Vilbaste	Vilbaste, TN 2, 682 (8)	Võro	Räpina	Aune Vitsut	middle	1930
Vilbaste	Vilbaste, TN 2, 692 (7) < Räpina khk. - Aune Vitsut < M. Kiudorof, Räpina Gümnaasium õpilane (1930) Sisestas Urmas Poska 2009, kontrollis Raivo Kalle 2009, redigeeris Tuul Sarv 2009		Ka kadakas on arstirohuks. Tema marjade leotist pruugitakse neerude ärritamiseks.	Kadakas	Juniperus communis L.	Juniperus communis	Juniperus communis	Cupressaceae	Urological	Urological	kidney and bladder disease	Neeru- ja põiehaigused	Vilbaste	Vilbaste, TN 2, 692 (7)	Võro	Räpina	Aune Vitsut	middle	1930
Vilbaste	Vilbaste, TN 7, 1012 (10) < Vastseliina khk., Misso v. - Kotlep Pärg, Pugola algkooli õpetaja < Eevi Klais, Pugola algkooli V kl. õpilane (1937) Sisestas Alice Peetsu 2009, kontrollis Renata Sõukand 2009, redigeeris Tuul Sarv 2009		Kadakamarjad - (tee) neeruhaiguste vastu.	Kadakas	Juniperus communis L.	Juniperus communis	Juniperus communis	Cupressaceae	Urological	Urological	kidney and bladder disease	Neeru- ja põiehaigused	Vilbaste	Vilbaste, TN 7, 1012 (10)	Võro	Vastseliina	Kotlep Pärg, Pugola algkooli õpetaja	middle	1937
Vilbaste	Vilbaste, TN 7, 160/1 (I) < Räpina khk. - Aune Vitsut < M. Viinapuu, Räpina Gümnaasiumi õpilane (1930) Sisestas Tiina Tamme 2009, kontrollis Raivo Kalle 2009, redigeeris Tuul Sarv 2009		Taimede tarvitamine vanal ajal. Taimedel kui ka loomadel on suur tähtsus looduses. Nad on tihedalt seotud üksteisega ja omavad suure tähtsuse, sest taimedeta ei saaks loomad ega üldse elusolevused elada. Taimeriigist saavad loomad omale elu ülevalpidamiseks toitu ja hingamiseks hapnikku. Et nad nii hädatarvilikud on, nüüd kui ka vanasti, siis pühendatakse ja pühendati ka vanasti neile su[...]	Kadakas	Juniperus communis L.	Juniperus communis	Juniperus communis	Cupressaceae	Urological	Urological	kidney and bladder disease	Neeru- ja põiehaigused	Vilbaste	Vilbaste, TN 7, 160/1 (I)	Võro	Räpina	Aune Vitsut	middle	1930
Vilbaste	Vilbaste, TN 7, 987 (2a) < Vastseliina khk., Misso v. - A. Hollo, Pugola algkooli õpetaja < Georg Tirul, Pugola algkooli V kl. õpilane, 14. a. (1930) Sisestas Alice Peetsu 2009, kontrollis Renata Sõukand 2009, redigeeris Tuul Sarv 2009		Kadakamarju tarvitati neeruhaiguse puhul /---/.	Kadakas	Juniperus communis L.	Juniperus communis	Juniperus communis	Cupressaceae	Urological	Urological	kidney and bladder disease	Neeru- ja põiehaigused	Vilbaste	Vilbaste, TN 7, 987 (2a)	Võro	Vastseliina	A. Hollo, Pugola algkooli õpetaja	middle	1930
Vilbaste	Vilbaste, TN 7, 175 (13) < Setumaa, Satserinna v., Sestniki k. - J. Haring end. Hanson < Nikolai Puusaar, Värska algkooli VI klassi õpilane (1930) Sisestas Tiina Tamme 2009, kontrollis Raivo Kalle 2009, redigeeris Tuul Sarv 2009		Kadakas - on siin omi mustade marjadega arstirohuks. Marjade leotist tarvitatakse neerude ärritamiseks. Rahval on kadakas vanast ajast veetõve arstimina ja rohuna põie ning kusetoru vigade vastu.	Kadakas	Juniperus communis L.	Juniperus communis	Juniperus communis	Cupressaceae	Urological	Urological	kidney disease	Neeruhaigused	Vilbaste	Vilbaste, TN 7, 175 (13)	Seto	Setomaa	J. Haring end. Hanson	middle	1930
Vilbaste	Vilbaste, TN 7, 198 (14) < Setumaa, Järvesuu v., Värska k. - J. Haring end. Hanson< Paul Kübar, Värska algkooli VI klassi õpilane (1929) Sisestas Tiina Tamme 2009, kontrollis Raivo Kalle 2009, redigeeris Tuul Sarv 2009		Kadakamarjad. Külarahvas leotab kadakamarju vees ja tarvitab neerude paistetamisel.	Kadakas	Juniperus communis L.	Juniperus communis	Juniperus communis	Cupressaceae	Urological	Urological	kidney disease	Neeruhaigused	Vilbaste	Vilbaste, TN 7, 198 (14)	Seto	Setomaa	J. Haring end. Hanson	middle	1929
Vilbaste	Vilbaste, TN 7, 160/1 (I) < Räpina khk. - Aune Vitsut < M. Viinapuu, Räpina Gümnaasiumi õpilane (1930) Sisestas Tiina Tamme 2009, kontrollis Raivo Kalle 2009, redigeeris Tuul Sarv 2009		Taimede tarvitamine vanal ajal. Taimedel kui ka loomadel on suur tähtsus looduses. Nad on tihedalt seotud üksteisega ja omavad suure tähtsuse, sest taimedeta ei saaks loomad ega üldse elusolevused elada. Taimeriigist saavad loomad omale elu ülevalpidamiseks toitu ja hingamiseks hapnikku. Et nad nii hädatarvilikud on, nüüd kui ka vanasti, siis pühendatakse ja pühendati ka vanasti neile su[...]	Kadakas	Juniperus communis L.	Juniperus communis	Juniperus communis	Cupressaceae	Urological	Urological	oedema	Vesitõbi	Vilbaste	Vilbaste, TN 7, 160/1 (I)	Võro	Räpina	Aune Vitsut	middle	1930
RKM	RKM II 317, 496/7 (117) < Räpina khk., Kohkva k. - Paulopriit Voolaine < Emma Hallik, 77 a. (1975) Sisestas Salle Kajak 2008, kontrollis Salle Kajak 2008, redigeeris Tuul Sarv 2008		Ku om vererõhk, siis ei olõ hää tarvitada loorberilehti, vürtsi.	Loorber	Laurus nobilis L.	OTHER	Laurus nobilis	Lauraceae	OTHER	Blood	blood pressure	Vererõhuhäired	RKM	RKM II 317, 496/7 (117)	Võro	Räpina	Paulopriit Voolaine	late	1975
RKM	RKM II 59, 582 (25a) < Setumaa, Lõkova k. - Maria Linna (1956) Sisestas Raivo Kalle 2014		Kurgu seestpuult haigusõ peräst om juud linasiimne õlli ja lambiõlli ka.	Lina	Linum usitatissimum L.	Linum usitatissimum	Linum usitatissimum	Cupressaceae	General	General	throat disease	Kurguhaigus	RKM	RKM II 59, 582 (25a)	Seto	Setomaa	Maria Linna	late	1956
Vilbaste	Vilbaste, TN 7, 200 (11) < Setumaa, Järvesuu v., Lõpolja k. - J. Haring end. Hanson< Nikolai Nurmsaar, Värska algkooli VI klassi õpilane (1930) Sisestas Tiina Tamme 2009, kontrollis Raivo Kalle 2009, redigeeris Tuul Sarv 2009		Linaseemned - keedetakse ära ja tarvitatakse kurgurohuna.	Lina	Linum usitatissimum L.	Linum usitatissimum	Linum usitatissimum	Cupressaceae	General	General	throat disease	Kurguhaigus	Vilbaste	Vilbaste, TN 7, 200 (11)	Seto	Setomaa	J. Haring end. Hanson	middle	1930
Vilbaste	Vilbaste, TN 7, 1023 (15) < Vastseliina khk., Misso v. - Kotlep Pärg < Kalju Taro, Pugola 6. kl. algkooli V kl. õpilane (1937) Sisestas Alice Peetsu 2009, kontrollis Renata Sõukand 2009, redigeeris Tuul Sepp 2009		Lina - seemned keedetult tiisikuse vastu.	Lina	Linum usitatissimum L.	Linum usitatissimum	Linum usitatissimum	Cupressaceae	General	General	tuberculosis	Tiisikus	Vilbaste	Vilbaste, TN 7, 1023 (15)	Võro	Vastseliina	Kotlep Pärg	middle	1937
Vilbaste	Vilbaste, TN 7, 242 (8) < Setumaa, Kostkova k. - J. Haring end. Hanson < Vassili Lall, Värska algkooli IV klassi õpilane (1930) Sisestas Tiina Tamme 2009, kontrollis Raivo Kalle 2009, redigeeris Tuul Sarv 2009		Linasiimne. Kui om umbõ palanu, siss pandas linasiimneid pääle.	Lina	Linum usitatissimum L.	Linum usitatissimum	Linum usitatissimum	Cupressaceae	Skin	Skin	abscess	Umbes	Vilbaste	Vilbaste, TN 7, 242 (8)	Seto	Setomaa	J. Haring end. Hanson	middle	1930
ERA	ERA II 150, 430 (18) < Räpina khk., Veriora v. - Daniel Lepson < Mari Ortus, s. 1867 ja Ann Tikker, s. 1859 (1937) Sisestas Eva-Kait Kärblane 2007, kontrollis Eva-Kait Kärblane 2007, redigeeris Luule Krikmann 2007, parandas Eva-Kait Kärblane 2007		[Paised] Ka keedetas linaseemnetest paks pudru ja pandas rätikuga peale.	Lina	Linum usitatissimum L.	Linum usitatissimum	Linum usitatissimum	Cupressaceae	Skin	Skin	boil	Paise	ERA	ERA II 150, 430 (18)	Võro	Räpina	Daniel Lepson	middle	1937
RKM	RKM II 364, 285 (3) < Vastseliina khk., Kliima k. - Kristi Salve < Meta Sarapuu, 70 a. (1981) Sisestas Salle Kajak 2008, kontrollis Salle Kajak 2008, redigeeris Tuul Sarv 2008		Mul oll tütar viie-kuvve aastane. Olli üts koirakene tullu, lats heitü tuud ja tull kainla alla paistus. Piusa takah oll üts vanainemine, tuu opõt. Linaseemne kiitse är, koorega pidi kiitma, pandse paar korda pääle, alanes är.	Lina	Linum usitatissimum L.	Linum usitatissimum	Linum usitatissimum	Cupressaceae	Skin	Skin	boil	Paise	RKM	RKM II 364, 285 (3)	Võro	Vastseliina	Kristi Salve	late	1981
Vilbaste	Vilbaste, TN 7, 164f < Räpina khk. - Aune Vitsut < Edgar Konsap, Räpina Gümnaasiumi õpilane (1930) Sisestas Tiina Tamme 2009, kontrollis Raivo Kalle 2009, redigeeris Tuul Sarv 2009		Noored kaselehed seotult linase riidega paistetuse pääle kaotavad selle.	Lina	Linum usitatissimum L.	Linum usitatissimum	Linum usitatissimum	Cupressaceae	Skin	Skin	inflamation	Paistetus	Vilbaste	Vilbaste, TN 7, 164f	Võro	Räpina	Aune Vitsut	middle	1930
Vilbaste	Vilbaste, TN 10, 582 (6) < Vastseliina khk., Orava v. - Ida Raudsepp, s. 1892 (1966) Sisestas Tiina Tamme 2010, kontrollis Raivo Kalle 2010, redigeeris Tuul Sepp 2010		Linaseemne hautus, paisõ- ja kasujarohi.	Lina	Linum usitatissimum L.	Linum usitatissimum	Linum usitatissimum	Cupressaceae	Skin	Skin	lump on skin	Kasvajad Paistetus	Vilbaste	Vilbaste, TN 10, 582 (6)	Võro	Vastseliina	Ida Raudsepp, s. 1892	late	1966
ERM	ERM 26, 20 (11) < Vastseliina khk. - koguja teadmata (?) Sisestas Raivo Kalle 2010, redigeeris Tuul Sepp 2010		Soolatüükad. Iga tüüka jaoks linasest lõngast üks sõlm teha. Sõlmed viiakse kuuma sõniku sisse. Kui sõlmed on ära mädanenud, siis saab ka käsi terveks.	Lina	Linum usitatissimum L.	Linum usitatissimum	Linum usitatissimum	Cupressaceae	Skin	Skin	warts	Soolatüükad	ERM	ERM 26, 20 (11)	Võro	Vastseliina	koguja teadmata	early	?
Vilbaste	Vilbaste, TN 7, 1012 (16) < Vastseliina khk., Misso v. - Kotlep Pärg, Pugola algkooli õpetaja < Eevi Klais, Pugola algkooli V kl. õpilane (1937) Sisestas Alice Peetsu 2009, kontrollis Renata Sõukand 2009, redigeeris Tuul Sarv 2009		Karukollad (nõiakollad) haudunud koha peale (tolmu).	Karukollad Nõiakollad	Lycopodium clavatum L.	OTHER	Lycopodium clavatum	Lycopodiaceae	Skin	Skin	eruption	Haudumine	Vilbaste	Vilbaste, TN 7, 1012 (16)	Võro	Vastseliina	Kotlep Pärg, Pugola algkooli õpetaja	middle	1937
Vilbaste	Vilbaste, TN 7, 244 (10) < Setumaa, Slobodka k. - J. Haring end. Hanson < Anastasia Tõllimägi, Värska algkooli IV klassi õpilane (1930) Sisestas Tiina Tamme 2009, kontrollis Raivo Kalle 2009, redigeeris Tuul Sarv 2009		Uipoh. Õunapuu oksad keedetakse ära ja on hea sisemetse valu vastu.	Uipoh	Malus domestica (Suckow) Borkh.	Malus domestica	Malus domestica	Rosaceae	Culture bound disease	Culture bound disease	internal disease	Seest haigus	Vilbaste	Vilbaste, TN 7, 244 (10)	Seto	Setomaa	J. Haring end. Hanson	middle	1930
Vilbaste	Vilbaste, TN 7, 174 (7) < Setumaa, Satserinna v., Sestniki k. - J. Haring end. Hanson < Nikolai Puusaar, Värska algkooli VI klassi õpilane (1930) Sisestas Tiina Tamme 2009, kontrollis Raivo Kalle 2009, redigeeris Tuul Sarv 2009		Õunapuu õied - seesama [keedetakse teed ja tarvitatakse külmamise puhul].	Õunapuu	Malus domestica (Suckow) Borkh.	Malus domestica	Malus domestica	Rosaceae	Respiratory	General	cold	Külmetushaigused	Vilbaste	Vilbaste, TN 7, 174 (7)	Seto	Setomaa	J. Haring end. Hanson	middle	1930
Vilbaste	Vilbaste, TN 7, 188 (13) < Setumaa, Järvesuu v., Velna k. - J. Haring end. Hanson < Paul Sarja, Värska algkooli V klassi õpilane (1930) Sisestas Tiina Tamme 2009, kontrollis Raivo Kalle 2009, redigeeris Tuul Sarv 2009		Õunapuu lehed: [?] ära hautatud ja peale selle ära kuivatatud ja vee sisse panda ja ära keeta, seda teed tarvitatakse külmetamise korral.	Õunapuu	Malus domestica (Suckow) Borkh.	Malus domestica	Malus domestica	Rosaceae	Respiratory	General	cold	Külmetushaigused	Vilbaste	Vilbaste, TN 7, 188 (13)	Seto	Setomaa	J. Haring end. Hanson	middle	1930
Vilbaste	Vilbaste, TN 7, 247 (15) < Setumaa, Värska al. - J. Haring end. Hanson < Leida Kelle, Värska algkooli IV klassi õpilane (1930) Sisestas Tiina Tamme 2009, kontrollis Raivo Kalle 2009, redigeeris Tuul Sarv 2009		Uibuhäärme. Tehakse teed ja juuakse külmetamise puhul.	Uibu	Malus domestica (Suckow) Borkh.	Malus domestica	Malus domestica	Rosaceae	Respiratory	General	cold	Külmetushaigused	Vilbaste	Vilbaste, TN 7, 247 (15)	Seto	Setomaa	J. Haring end. Hanson	middle	1930
Vilbaste	Vilbaste, TN 7, 192 (10) < Setumaa, Järvesuu v., Värska k. - J. Haring end. Hanson < Anna Naabel, Värska algkooli V klassi õpilane (1929) Sisestas Tiina Tamme 2009, kontrollis Raivo Kalle 2009, redigeeris Tuul Sarv 2009		Õunapuu õied. Õunapuu õitest keedetakse teed ja valmistatakse köharohtu.	Õunapuu	Malus domestica (Suckow) Borkh.	Malus domestica	Malus domestica	Rosaceae	Respiratory	Respiratory	cough	Köha	Vilbaste	Vilbaste, TN 7, 192 (10)	Seto	Setomaa	J. Haring end. Hanson	middle	1929
Vilbaste	Vilbaste, TN 7, 237 (5) < Setumaa, Võpolsova k. - J. Haring end. Hanson < S. Teplenkov, Värska algkooli IV klassi õpilane (1930) Sisestas Tiina Tamme 2009, kontrollis Raivo Kalle 2009, redigeeris Tuul Sarv 2009		Uipuleht. Uipulehed kakutakse uipust maha suvel ja kuivatakse ära ja keedetakse teed ja juuakse köha korral.	Uip	Malus domestica (Suckow) Borkh.	Malus domestica	Malus domestica	Rosaceae	Respiratory	Respiratory	cough	Köha	Vilbaste	Vilbaste, TN 7, 237 (5)	Seto	Setomaa	J. Haring end. Hanson	middle	1930
RKM	RKM II 347, 330 (4b) < Räpina khk., Meerapalu k. < Võnnu khk., Pedaspää k. - Mall Hiiemäe < Maali Vare, 87 a. (1980) Sisestanud USN, kontrollis Mare Kõiva 2008		Kamelitee on palavikule hea.	Kamel	Matricaria chamomilla L.	Matricaria chamomilla	Matricaria chamomilla L.	Asteraceae	General	General	fever	Palavik	RKM	RKM II 347, 330 (4b)	Võro	Räpina	Mall Hiiemäe	late	1980
Vilbaste	Vilbaste, TN 2, 662 (5) < Räpina khk. - Aune Vitsut < L. Otsing, Räpina Gümnaasiumi II kl. õpilane (1930) Sisestas Urmas Poska 2009, kontrollis Raivo Kalle 2009, redigeeris Tuul Sarv 2009		Teekummelid tarvitadi, kui oli kuumus või palavik. Siis tehti teed, lasti jahtuda ja pandi siis kombressina haigele pääle.	Teekummel	Matricaria chamomilla L.	Matricaria chamomilla	Matricaria chamomilla	Asteraceae	General	General	fever	Palavik	Vilbaste	Vilbaste, TN 2, 662 (5)	Võro	Räpina	Aune Vitsut	middle	1930
Vilbaste	Vilbaste, TN 2, 682 (5) < Räpina khk. - Aune Vitsut < M. Otsing, Räpina Gümnaasiumi õpilane (1930) Sisestas Urmas Poska 2009, kontrollis Raivo Kalle 2009, redigeeris Tuul Sarv 2009		Teekummelt rahustajana krampide korral ja higistamise tekitajana.	Teekummel	Matricaria chamomilla L.	Matricaria chamomilla	Matricaria chamomilla	Asteraceae	General	General	for sweating	Higistamaajav	Vilbaste	Vilbaste, TN 2, 682 (5)	Võro	Räpina	Aune Vitsut	middle	1930
Vilbaste	Vilbaste, TN 2, 691 (2) < Räpina khk. - Aune Vitsut < M. Kiudorof, Räpina Gümnaasium õpilane (1930) Sisestas Urmas Poska 2009, kontrollis Raivo Kalle 2009, redigeeris Tuul Sarv 2009		Siis veel teekummelit tarvitatakse higistamise tekitajana.	Teekummel	Matricaria chamomilla L.	Matricaria chamomilla	Matricaria chamomilla	Asteraceae	General	General	for sweating	Higistamaajav	Vilbaste	Vilbaste, TN 2, 691 (2)	Võro	Räpina	Aune Vitsut	middle	1930
Vilbaste	Vilbaste, TN 7, 161 (Ic) < Räpina khk. - Aune Vitsut < M. Viinapuu, Räpina Gümnaasiumi õpilane (1930) Sisestas Tiina Tamme 2009, kontrollis Raivo Kalle 2009, redigeeris Tuul Sarv 2009		Teekummeli teed tarvitati krampide rahustajana ja higistamise tekitajana.	Teekummel	Matricaria chamomilla L.	Matricaria chamomilla	Matricaria chamomilla	Asteraceae	General	General	for sweating	Higistamaajav	Vilbaste	Vilbaste, TN 7, 161 (Ic)	Võro	Räpina	Aune Vitsut	middle	1930
Vilbaste	Vilbaste, TN 7, 175 (9) < Setumaa, Satserinna v., Sestniki k. - J. Haring end. Hanson < Nikolai Puusaar, Värska algkooli VI klassi õpilane (1930) Sisestas Tiina Tamme 2009, kontrollis Raivo Kalle 2009, redigeeris Tuul Sarv 2009		Teekummel - tema teed tarvitatakse rahustajana krampide korral ja higistamise tekitajana.	Teekummel	Matricaria chamomilla L.	Matricaria chamomilla	Matricaria chamomilla	Asteraceae	General	General	for sweating	Higistamaajav	Vilbaste	Vilbaste, TN 7, 175 (9)	Seto	Setomaa	J. Haring end. Hanson	middle	1930
Vilbaste	Vilbaste, TN 2, 682 (5) < Räpina khk. - Aune Vitsut < M. Otsing, Räpina Gümnaasiumi õpilane (1930) Sisestas Urmas Poska 2009, kontrollis Raivo Kalle 2009, redigeeris Tuul Sarv 2009		Teekummelt rahustajana krampide korral ja higistamise tekitajana.	Teekummel	Matricaria chamomilla L.	Matricaria chamomilla	Matricaria chamomilla	Asteraceae	Neurological	Neurological	seizures	Krambid	Vilbaste	Vilbaste, TN 2, 682 (5)	Võro	Räpina	Aune Vitsut	middle	1930
Vilbaste	Vilbaste, TN 2, 688 (6) < Räpina khk. - Aune Vitsut < M. Anderson, Räpina Gümnaasiumi õpilane (1930) Sisestas Urmas Poska 2009, kontrollis Raivo Kalle 2009, redigeeris Tuul Sarv 2009		Teekummelit tarvitati krampide rahustuseks.	Teekummel	Matricaria chamomilla L.	Matricaria chamomilla	Matricaria chamomilla	Asteraceae	Neurological	Neurological	seizures	Krambid	Vilbaste	Vilbaste, TN 2, 688 (6)	Võro	Räpina	Aune Vitsut	middle	1930
Vilbaste	Vilbaste, TN 7, 161 (Ic) < Räpina khk. - Aune Vitsut < M. Viinapuu, Räpina Gümnaasiumi õpilane (1930) Sisestas Tiina Tamme 2009, kontrollis Raivo Kalle 2009, redigeeris Tuul Sarv 2009		Teekummeli teed tarvitati krampide rahustajana ja higistamise tekitajana.	Teekummel	Matricaria chamomilla L.	Matricaria chamomilla	Matricaria chamomilla	Asteraceae	Neurological	Neurological	seizures	Krambid	Vilbaste	Vilbaste, TN 7, 161 (Ic)	Võro	Räpina	Aune Vitsut	middle	1930
Vilbaste	Vilbaste, TN 7, 175 (9) < Setumaa, Satserinna v., Sestniki k. - J. Haring end. Hanson < Nikolai Puusaar, Värska algkooli VI klassi õpilane (1930) Sisestas Tiina Tamme 2009, kontrollis Raivo Kalle 2009, redigeeris Tuul Sarv 2009		Teekummel - tema teed tarvitatakse rahustajana krampide korral ja higistamise tekitajana.	Teekummel	Matricaria chamomilla L.	Matricaria chamomilla	Matricaria chamomilla	Asteraceae	Neurological	Neurological	seizures	Krambid	Vilbaste	Vilbaste, TN 7, 175 (9)	Seto	Setomaa	J. Haring end. Hanson	middle	1930
Vilbaste	Vilbaste, TN 7, 171 (6) < Setumaa, Mäe v., Rõsna k. - J. Haring end. Hanson < F. Laanetu, Värska algkooli VI klassi õpilane (1930) Sisestas Tiina Tamme 2009, kontrollis Raivo Kalle 2009, redigeeris Tuul Sarv 2009		Teekummel - keedetakse teed ja tarvitatakse köharohuks.	Teekummel	Matricaria chamomilla L.	Matricaria chamomilla	Matricaria chamomilla	Asteraceae	Respiratory	Respiratory	cough	Köha	Vilbaste	Vilbaste, TN 7, 171 (6)	Seto	Setomaa	J. Haring end. Hanson	middle	1930
Vilbaste	Vilbaste, TN 7, 206 (3) < Setumaa, Satserinna v., Sestniki k. - J. Haring end. Hanson < Maria Tanila, Värska algkooli V klassi õpilane (1930) Sisestas Tiina Tamme 2009, kontrollis Raivo Kalle 2009, redigeeris Tuul Sarv 2009		Teekummel: seesama [külarahvas keedab temast teed ja tarvitab köharohuna].	Teekummel	Matricaria chamomilla L.	Matricaria chamomilla	Matricaria chamomilla	Asteraceae	Respiratory	Respiratory	cough	Köha	Vilbaste	Vilbaste, TN 7, 206 (3)	Seto	Setomaa	J. Haring end. Hanson	middle	1930
Vilbaste	Vilbaste, TN 2, 668 (10) < Räpina khk. - Aune Vitsut < E. Türkson, Räpina Gümnaasiumi II kl. õpilane (1930) Sisestas Urmas Poska 2009, kontrollis Raivo Kalle 2009, redigeeris Tuul Sarv 2009		Lõhnava kummeli teed tarvitakse sisemise haiguse vastu.	Lõhnav kummel	Matricaria discoidea DC.	Matricaria discoidea	Matricaria discoidea	Asteraceae	Culture bound disease	Culture bound disease	internal disease	Seest haigus	Vilbaste	Vilbaste, TN 2, 668 (10)	Võro	Räpina	Aune Vitsut	middle	1930
Vilbaste	Vilbaste, TN 7, 1001 (10) < Vastseliina khk., Misso v. - Kotlep Pärg, Pugola algkooli õpetaja < Meinhard Pai, Pugola algkooli V kl. õpilane (1937) Sisestas Alice Peetsu 2009, kontrollis Renata Sõukand 2009, redigeeris Tuul Sarv 2009		Kaamel - kumeliteed tarvitatakse seesmisele haigusele.	Kaamel Kumelitee	Matricaria discoidea DC.	Matricaria discoidea	Matricaria discoidea	Asteraceae	Culture bound disease	Culture bound disease	internal disease	Seest haigus	Vilbaste	Vilbaste, TN 7, 1001 (10)	Võro	Vastseliina	Kotlep Pärg, Pugola algkooli õpetaja	middle	1937
Vilbaste	Vilbaste, TN 7, 189 (3) < Setumaa, Järvesuu v., Võpolsova k. - J. Haring end. Hanson < Grigori Egar, Värska algkooli V klassi õpilane (1929) Sisestas Tiina Tamme 2009, kontrollis Raivo Kalle 2009, redigeeris Tuul Sarv 2009		Kummel. Seesama [?] [külarahvas keedab sellest taimest teed ja tarvitab kõhurohuks].	Kummel	Matricaria discoidea DC.	Matricaria discoidea	Matricaria discoidea	Asteraceae	Digestive	Digestive	stomach disease	Kõhuhaigused	Vilbaste	Vilbaste, TN 7, 189 (3)	Seto	Setomaa	J. Haring end. Hanson	middle	1929
Vilbaste	Vilbaste, TN 7, 207 (3) < Räpina khk., Kahkva v., Suure-Veerksu k. - J. Haring end. Hanson < Johannes Hammelberg, Värska algkooli VI klassi õpilane (1930) Sisestas Tiina Tamme 2009, kontrollis Raivo Kalle 2009, redigeeris Tuul Sarv 2009		Kummelitee - seesama [külarahvas keedab temast teed ja tarvitab kõhurohuna].	Kummel	Matricaria discoidea DC.	Matricaria discoidea	Matricaria discoidea	Asteraceae	Digestive	Digestive	stomach disease	Kõhuhaigused	Vilbaste	Vilbaste, TN 7, 207 (3)	Võro	Räpina	J. Haring end. Hanson	middle	1930
Vilbaste	Vilbaste, TN 7, 208 (15) < Räpina khk., Kahkva v., Suure-Veerksu k. - J. Haring end. Hanson < Johannes Hammelberg, Värska algkooli VI klassi õpilane (1930) Sisestas Tiina Tamme 2009, kontrollis Raivo Kalle 2009, redigeeris Tuul Sarv 2009		Upinhein - külarahvas keedab temast teed ja tarvitab kõhurohuna.	Upinhain	Matricaria discoidea DC.	Matricaria discoidea	Matricaria discoidea	Asteraceae	Digestive	Digestive	stomach disease	Kõhuhaigused	Vilbaste	Vilbaste, TN 7, 208 (15)	Võro	Räpina	J. Haring end. Hanson	middle	1930
Vilbaste	Vilbaste, TN 7, 232 (10) < Setumaa, Kremesova k. - J. Haring end. Hanson < J. Paasma, Värska algkooli IV klassi õpilane (1930) Sisestas Tiina Tamme 2009, kontrollis Raivo Kalle 2009, redigeeris Tuul Sarv 2009		Ubinhainad. Kamilitest tehakse teed ja juuakse, kui kõht haige.	Ubinhain	Matricaria discoidea DC.	Matricaria discoidea	Matricaria discoidea	Asteraceae	Digestive	Digestive	stomach disease	Kõhuhaigused	Vilbaste	Vilbaste, TN 7, 232 (10)	Seto	Setomaa	J. Haring end. Hanson	middle	1930
Vilbaste	Vilbaste, TN 7, 224 (15) < Setumaa, Kremesova k. - J. Haring end. Hanson < M. Ülenurm, Värska algkooli IV klassi õpilane (1930) Sisestas Tiina Tamme 2009, kontrollis Raivo Kalle 2009, redigeeris Tuul Sarv 2009		Upinhein. Tehakse teed ja on kõhuvalu rohi.	Upinhain	Matricaria discoidea DC.	Matricaria discoidea	Matricaria discoidea	Asteraceae	Digestive	Digestive	stomachache	Kõhuvalu	Vilbaste	Vilbaste, TN 7, 224 (15)	Seto	Setomaa	J. Haring end. Hanson	middle	1930
Vilbaste	Vilbaste, TN 2, 695 (1) < Räpina khk. - Aune Vitsut < Harry Mälberg Räpina Gümnaasium õpilane (1930) Sisestas Urmas Poska 2009, kontrollis Raivo Kalle 2009, redigeeris Tuul Sarv 2009		Taimede tarvitamine vanal ajal. Kui meie esivanemate elu vaatame vanal ajal, siis näeme, et inimesed ajasid rohkem läbi koduste tarbeasjadega. Ei ostetud poest midagi üleliia. Iseäranis taimi tarvitati arstimiseks ja üldse kasulikeks otstarbeiks. Juhtus paljugi, et arstirohuks tarvitataval taimel ei olnud mingit mõju. Kuid haige uskus taime tervekstegevasse mõjusse ja saigi terveks. Palju t[...]	Kummel	Matricaria discoidea DC.	Matricaria discoidea	Matricaria discoidea	Asteraceae	Digestive	Digestive	tooth diseases	Hambahaigused	Vilbaste	Vilbaste, TN 2, 695 (1)	Võro	Räpina	Aune Vitsut	middle	1930
Vilbaste	Vilbaste, TN 7, 164a < Räpina khk. - Aune Vitsut < Edgar Konsap, Räpina Gümnaasiumi õpilane (1930) Sisestas Tiina Tamme 2009, kontrollis Raivo Kalle 2009, redigeeris Tuul Sarv 2009		Taimede tarvitamine vanal ajal. Kui meie esivanemate arstiteadus alles lapsekingades oli, tarvitasid nad arstimiseks ja üldse kasulikuks otstarbeks mitmesuguseid taimi. Juhtus tihtigi, et taimel haigusele otse vastupidine või mingisugust mõju ei olnud - kuid et ka haige ise uskus taime terveks tegevasse mõjusse, sai ta tervemaks ja - usk aitab ju palju. Palju tarvitati taimi teeks. Näiteks ku[...]	Kummel	Matricaria discoidea DC.	Matricaria discoidea	Matricaria discoidea	Asteraceae	Digestive	Digestive	toothache	Hambavalu	Vilbaste	Vilbaste, TN 7, 164a	Võro	Räpina	Aune Vitsut	middle	1930
Vilbaste	Vilbaste, TN 7, 166 b < Räpina khk. - Aune Vitsut < Elsa Hirmo, Räpina Gümnaasiumi II klassi õpilane (1930) Sisestas Tiina Tamme 2009, kontrollis Raivo Kalle 2009, redigeeris Tuul Sarv 2009		Ka tarvitatakse kummeliteed külmetamise korral ja krampide vaigistamiseks, ka parandab kummelitee külmetusest tulnud hambavalu.	Kummel	Matricaria discoidea DC.	Matricaria discoidea	Matricaria discoidea	Asteraceae	Digestive	Digestive	toothache	Hambavalu	Vilbaste	Vilbaste, TN 7, 166 b	Võro	Räpina	Aune Vitsut	middle	1930
Vilbaste	Vilbaste, TN 7, 187 (3) < Setumaa, Järvesuu v., Värska k. - J. Haring end. Hanson < Leo Johanson, Värska algkooli V klassi õpilane (1929) Sisestas Tiina Tamme 2009, kontrollis Raivo Kalle 2009, redigeeris Tuul Sarv 2009		Kummeliteed tarvitab külarahvas kurguhaiguste ja hambavalu puhul.	Kummel	Matricaria discoidea DC.	Matricaria discoidea	Matricaria discoidea	Asteraceae	Digestive	Digestive	toothache	Hambavalu	Vilbaste	Vilbaste, TN 7, 187 (3)	Seto	Setomaa	J. Haring end. Hanson	middle	1929
Vilbaste	Vilbaste, TN 7, 164a < Räpina khk. - Aune Vitsut < Edgar Konsap, Räpina Gümnaasiumi õpilane (1930) Sisestas Tiina Tamme 2009, kontrollis Raivo Kalle 2009, redigeeris Tuul Sarv 2009		Taimede tarvitamine vanal ajal. Kui meie esivanemate arstiteadus alles lapsekingades oli, tarvitasid nad arstimiseks ja üldse kasulikuks otstarbeks mitmesuguseid taimi. Juhtus tihtigi, et taimel haigusele otse vastupidine või mingisugust mõju ei olnud - kuid et ka haige ise uskus taime terveks tegevasse mõjusse, sai ta tervemaks ja - usk aitab ju palju. Palju tarvitati taimi teeks. Näiteks ku[...]	Kummel	Matricaria discoidea DC.	Matricaria discoidea	Matricaria discoidea	Asteraceae	OTHER	Ear	ear diseases	Kõrvahaigused	Vilbaste	Vilbaste, TN 7, 164a	Võro	Räpina	Aune Vitsut	middle	1930
Vilbaste	Vilbaste, TN 2, 701 (6) < Räpina khk. - Aune Vitsut < L. Hendriken, Räpina Gümnaasium II kl. õpilane (1930) Sisestas Urmas Poska 2009, kontrollis Raivo Kalle 2009, redigeeris Tuul Sarv 2009		Kameliheinast keedeti ka tee, mida tarvitati kompressiks silmale, kui oli silma millegagi torgatud.	Kammel	Matricaria discoidea DC.	Matricaria discoidea	Matricaria discoidea	Asteraceae	OTHER	Eye	eye diseases	Silmahaigused	Vilbaste	Vilbaste, TN 2, 701 (6)	Võro	Räpina	Aune Vitsut	middle	1930
Vilbaste	Vilbaste, TN 5, 15 (1) < Räpina khk., Räpina v. - Gustav Vilbaste < A. Havakats, Tartu Poeglastegümnaasiumi õpilane (1934) Sisestas Maire Heimola 2009, kontrollis Raivo Kalle 2009, redigeeris Tuul Sepp 2010		Taimi haiguste vastu. Ubinheina (Matricaria discoidea) tee olevat kompressina tarvitatult hää abinõu palaviku vastu, näiteks kui silmades on palavikku, hoida kompress silmadel. Ka loomadele, eriti sigadele mingisuguse plekitõve puhul tarvitatakse ubinheina kompressi. Ubinheina teed juuakse.	Ubinhein	Matricaria discoidea DC.	Matricaria discoidea	Matricaria discoidea	Asteraceae	OTHER	Eye	eye diseases	Silmahaigused	Vilbaste	Vilbaste, TN 5, 15 (1)	Võro	Räpina	Gustav Vilbaste	middle	1934
Vilbaste	Vilbaste, TN 7, 246 (7) < Setumaa, Värska al. - J. Haring end. Hanson < Leida Kelle, Värska algkooli IV klassi õpilane (1930) Sisestas Tiina Tamme 2009, kontrollis Raivo Kalle 2009, redigeeris Tuul Sarv 2009		Upinhaina. Keedetakse ära ja selle vee sees kastetakse rätti ja pandakse rätik silmade pääle, siis kisub silma seest kuumust välja.	Upinhain	Matricaria discoidea DC.	Matricaria discoidea	Matricaria discoidea	Asteraceae	OTHER	Eye	eye diseases	Silmahaigused	Vilbaste	Vilbaste, TN 7, 246 (7)	Seto	Setomaa	J. Haring end. Hanson	middle	1930
RKM	RKM II 348, 129 (11) < Räpina khk., Aravu k. - Erna Tampere < Adeele Pungar, 69 a. (1980) Sisestas Salle Kajak 2008, kontrollis Salle Kajak 2008, redigeeris Tuul Sarv 2008		Kummenitee, toda keedetas palaviku vastu, rohkem ma ei tea.	Kummel	Matricaria discoidea DC.	Matricaria discoidea	Matricaria discoidea	Asteraceae	General	General	fever	Palavik	RKM	RKM II 348, 129 (11)	Võro	Räpina	Erna Tampere	late	1980
Vilbaste	Vilbaste, TN 2, 232 (V) < Vastseliina khk., Soe k. - M. Kaasikmäe < Voldemar Laugasson, Košelki algkooli V kl. õpilane (1937) Sisestas Tiina Tamme 2009, kontrollis Raivo Kalle 2009, redigeeris Tuul Sarv 2009		Kaamelid tarvitatakse kuumuse vastu ja kui hambaigimed on haiged, siis loputatakse selle teega suud. Ta kasvab muru peal ja tee ääres hea maa peal.	Kaamel	Matricaria discoidea DC.	Matricaria discoidea	Matricaria discoidea	Asteraceae	General	General	fever	Palavik	Vilbaste	Vilbaste, TN 2, 232 (V)	Võro	Vastseliina	M. Kaasikmäe	middle	1937
Vilbaste	Vilbaste, TN 5, 15 (1) < Räpina khk., Räpina v. - Gustav Vilbaste < A. Havakats, Tartu Poeglastegümnaasiumi õpilane (1934) Sisestas Maire Heimola 2009, kontrollis Raivo Kalle 2009, redigeeris Tuul Sepp 2010		Taimi haiguste vastu. Ubinheina (Matricaria discoidea) tee olevat kompressina tarvitatult hää abinõu palaviku vastu, näiteks kui silmades on palavikku, hoida kompress silmadel. Ka loomadele, eriti sigadele mingisuguse plekitõve puhul tarvitatakse ubinheina kompressi. Ubinheina teed juuakse.	Ubinhein	Matricaria discoidea DC.	Matricaria discoidea	Matricaria discoidea	Asteraceae	General	General	fever	Palavik	Vilbaste	Vilbaste, TN 5, 15 (1)	Võro	Räpina	Gustav Vilbaste	middle	1934
Vilbaste	Vilbaste, TN 10, 582 (5) < Vastseliina khk., Orava v. - Ida Raudsepp, s. 1892 (1966) Sisestas Tiina Tamme 2010, kontrollis Raivo Kalle 2010, redigeeris Tuul Sepp 2010		Upinhain (kummel) - igasugu põlõtiku rohi.	Kummel Upinhain	Matricaria discoidea DC.	Matricaria discoidea	Matricaria discoidea	Asteraceae	General	General	inflamation	Põletik	Vilbaste	Vilbaste, TN 10, 582 (5)	Võro	Vastseliina	Ida Raudsepp, s. 1892	late	1966
Vilbaste	Vilbaste, TN 2, 665 (9) < Räpina khk. - Aune Vitsut < M. Munsk, Räpina Gümnaasiumi II kl. õpilane (1930) Sisestas Urmas Poska 2009, kontrollis Raivo Kalle 2009, redigeeris Tuul Sarv 2009		Ubinheina vanne kopsuhaigetele ja köha vastu.	Ubinhein	Matricaria discoidea DC.	Matricaria discoidea	Matricaria discoidea	Asteraceae	General	General	lung disease	Kopsuhaigused	Vilbaste	Vilbaste, TN 2, 665 (9)	Võro	Räpina	Aune Vitsut	middle	1930
Vilbaste	Vilbaste, TN 7, 226 (15) < Setumaa, Väike-Rõsna k. - J. Haring end. Hanson < Anna Und, Värska algkooli IV klassi õpilane (1930) Sisestas Tiina Tamme 2009, kontrollis Raivo Kalle 2009, redigeeris Tuul Sarv 2009		Uppinhainad. Kui südame alt teeb haiget, siis tehakse upinhainast teed, see teeb rinnad terveks.	Uppinhain	Matricaria discoidea DC.	Matricaria discoidea	Matricaria discoidea	Asteraceae	General	General	lung disease	rinnahaigus	Vilbaste	Vilbaste, TN 7, 226 (15)	Seto	Setomaa	J. Haring end. Hanson	middle	1930
Vilbaste	Vilbaste, TN 7, 240 (10) < Setumaa, Masovitsa k. - J. Haring end. Hanson < Praskovija Oraste, Värska algkooli IV klassi õpilane (1930) Sisestas Tiina Tamme 2009, kontrollis Raivo Kalle 2009, redigeeris Tuul Sarv 2009		Upinhainaid. On köha vastu head ja kui rinnad haiged.	Upinhain	Matricaria discoidea DC.	Matricaria discoidea	Matricaria discoidea	Asteraceae	General	General	lung disease	Rinnahaigus	Vilbaste	Vilbaste, TN 7, 240 (10)	Seto	Setomaa	J. Haring end. Hanson	middle	1930
Vilbaste	Vilbaste, TN 7, 984 (1) < Vastseliina khk., Misso v., Ritsiko k. - A. Hollo, Pugola algkooli õpetaja < Magdalene Lõhmus, Pugola algkooli õpilane, 13. a. (1930) Sisestas Alice Peetsu 2009, kontrollis Renata Sõukand 2009, redigeeris Tuul Sarv 2009		Kuidas vanal ajal tarvitati taimi? Kaamelihaina teed tarvitati rinnarohuks.	Kaamelihain	Matricaria discoidea DC.	Matricaria discoidea	Matricaria discoidea	Asteraceae	General	General	lung disease	Rinnahaigus	Vilbaste	Vilbaste, TN 7, 984 (1)	Võro	Vastseliina	A. Hollo, Pugola algkooli õpetaja	middle	1930
Vilbaste	Vilbaste, TN 2, 233 (V) < Setumaa, Värska v. - M. Kaasikmäe < Feodor Mäeots, Košelki algkooli V kl. õpilane (1937) Sisestas Tiina Tamme 2009, kontrollis Raivo Kalle 2009, redigeeris Tuul Sarv 2009		Upinheinast valmistatakse rohtu, pannakse vee sisse, aetakse tule peal kuumaks, siis juuakse.	Upinhain	Matricaria discoidea DC.	Matricaria discoidea	Matricaria discoidea	Asteraceae	General	General	medicine	Haigus määratlemata	Vilbaste	Vilbaste, TN 2, 233 (V)	Seto	Setomaa	M. Kaasikmäe	middle	1937
Vilbaste	Vilbaste, TN 7, 187 (3) < Setumaa, Järvesuu v., Värska k. - J. Haring end. Hanson < Leo Johanson, Värska algkooli V klassi õpilane (1929) Sisestas Tiina Tamme 2009, kontrollis Raivo Kalle 2009, redigeeris Tuul Sarv 2009		Kummeliteed tarvitab külarahvas kurguhaiguste ja hambavalu puhul.	Kummel	Matricaria discoidea DC.	Matricaria discoidea	Matricaria discoidea	Asteraceae	General	General	throat disease	Kurguhaigus	Vilbaste	Vilbaste, TN 7, 187 (3)	Seto	Setomaa	J. Haring end. Hanson	middle	1929
RKM	RKM II 210, 183 (60a) < Räpina khk., Rasina v., Matsisaare k., Kagova t. - Mall Proodel < Ida Poska, 84 a (1966) Sisestas Ave Tupits 2000, kontrollis Eva-Kait Kärblane 2007, redigeeris Tuul Sarv 2008		Ubinahaina lõhnasi, tutunupu ommava otsas. Väega suur valu jalges, siis viina seen leotas ja tollega määris. Lõhn on hea. Kiske palaviku välja.	Ubinhain	Matricaria discoidea DC.	Matricaria discoidea	Matricaria discoidea	Asteraceae	Musculoskeletal	Musculoskeletal	foot diseases	Jalahaigus	RKM	RKM II 210, 183 (60a)	Võro	Räpina	Mall Proodel	late	1966
Vilbaste	Vilbaste, TN 7, 166 b < Räpina khk. - Aune Vitsut < Elsa Hirmo, Räpina Gümnaasiumi II klassi õpilane (1930) Sisestas Tiina Tamme 2009, kontrollis Raivo Kalle 2009, redigeeris Tuul Sarv 2009		Ka tarvitatakse kummeliteed külmetamise korral ja krampide vaigistamiseks, ka parandab kummelitee külmetusest tulnud hambavalu.	Kummel	Matricaria discoidea DC.	Matricaria discoidea	Matricaria discoidea	Asteraceae	Neurological	Neurological	seizures	Krambid	Vilbaste	Vilbaste, TN 7, 166 b	Võro	Räpina	Aune Vitsut	middle	1930
Vilbaste	Vilbaste, TN 7, 225 (7) < Setumaa, Väike-Rõsna k. - J. Haring end. Hanson < Anna Und, Värska algkooli IV klassi õpilane (1930) Sisestas Tiina Tamme 2009, kontrollis Raivo Kalle 2009, redigeeris Tuul Sarv 2009		Unõhainad. Kui keegi on haige ja suur valu on, tahaks magada, aga ei tule uni, siis pannakse unõhainad pää alla ja siis tuleb uni.	unõhain	Matricaria discoidea DC.	Matricaria discoidea	Matricaria discoidea	Asteraceae	Neurological	Neurological	sleep disorder	Unehäired	Vilbaste	Vilbaste, TN 7, 225 (7)	Seto	Setomaa	J. Haring end. Hanson	middle	1930
H	H, R 9, 139 (7) < Setumaa < Põlva khk. - Jakob Hurt (1903) Sisestas Salle Kajak 2010, kontrollis Raivo Kalle 2010 redigeeris Tuul Sepp 2010	Camilla	Upinhain = Camilla. /---/ (Nulganaisile keedetas timast tsäid. Apteegist ostetas).	Upinhain	Matricaria discoidea DC.	Matricaria discoidea	Matricaria discoidea	Asteraceae	OTHER	Pregnancy, childbearing etc	giving birth	Sünnitus	H	H, R 9, 139 (7)	Seto	Setomaa	Jakob Hurt	early	1903
Vilbaste	Vilbaste, TN 2, 680 (2) < Räpina khk. - Aune Vitsut < Salme Lepund, Räpina Gümnaasiumi II kl. õpilane (1930) Sisestas Urmas Poska 2009, kontrollis Raivo Kalle 2009, redigeeris Tuul Sarv 2009		Kummelit - teeks külmetamise vastu.	Kummel	Matricaria discoidea DC.	Matricaria discoidea	Matricaria discoidea	Asteraceae	Respiratory	General	cold	Külmetushaigused	Vilbaste	Vilbaste, TN 2, 680 (2)	Võro	Räpina	Aune Vitsut	middle	1930
Vilbaste	Vilbaste, TN 2, 710 (4) < Räpina khk. - Aune Vitsut < Räpina Gümnaasiumi õpilane, nimi teadmata (1930) Sisestas Urmas Poska 2009, kontrollis Raivo Kalle 2009, redigeeris Tuul Sarv 2009		Kummeliteed tarvitati külmetamise ja köha vastu.	Kummel(i)tee	Matricaria discoidea DC.	Matricaria discoidea	Matricaria discoidea	Asteraceae	Respiratory	General	cold	Külmetushaigused	Vilbaste	Vilbaste, TN 2, 710 (4)	Võro	Räpina	Aune Vitsut	middle	1930
Vilbaste	Vilbaste, TN 7, 166 b < Räpina khk. - Aune Vitsut < Elsa Hirmo, Räpina Gümnaasiumi II klassi õpilane (1930) Sisestas Tiina Tamme 2009, kontrollis Raivo Kalle 2009, redigeeris Tuul Sarv 2009		Ka tarvitatakse kummeliteed külmetamise korral ja krampide vaigistamiseks, ka parandab kummelitee külmetusest tulnud hambavalu.	Kummel	Matricaria discoidea DC.	Matricaria discoidea	Matricaria discoidea	Asteraceae	Respiratory	General	cold	Külmetushaigused	Vilbaste	Vilbaste, TN 7, 166 b	Võro	Räpina	Aune Vitsut	middle	1930
Vilbaste	Vilbaste, TN 7, 174 (5) < Setumaa, Satserinna v., Sestniki k. - J. Haring end. Hanson < Nikolai Puusaar, Värska algkooli VI klassi õpilane (1930) Sisestas Tiina Tamme 2009, kontrollis Raivo Kalle 2009, redigeeris Tuul Sarv 2009		Upinhein - keedetakse teed ja tarvitatakse külmamise puhul.	Upinhain	Matricaria discoidea DC.	Matricaria discoidea	Matricaria discoidea	Asteraceae	Respiratory	General	cold	Külmetushaigused	Vilbaste	Vilbaste, TN 7, 174 (5)	Seto	Setomaa	J. Haring end. Hanson	middle	1930
Vilbaste	Vilbaste, TN 7, 206 (9) < Setumaa, Satserinna v., Sestniki k. - J. Haring end. Hanson < Maria Tanila, Värska algkooli V klassi õpilane (1930) Sisestas Tiina Tamme 2009, kontrollis Raivo Kalle 2009, redigeeris Tuul Sarv 2009		Ubinhein - seesama [keedetakse teed ja tarvitatakse külmetamise vastu].	Ubinhein	Matricaria discoidea DC.	Matricaria discoidea	Matricaria discoidea	Asteraceae	Respiratory	General	cold	Külmetushaigused	Vilbaste	Vilbaste, TN 7, 206 (9)	Seto	Setomaa	J. Haring end. Hanson	middle	1930
Vilbaste	Vilbaste, TN 2, 228 (II) < Setumaa, Värska v., Vellna k. - M. Kaasikmäe < Paul Sarja, Košelki algkooli VI kl. õpilane (1937) Sisestas Tiina Tamme 2009, kontrollis Raivo Kalle 2009, redigeeris Tuul Sarv 2009		Upinheina keedetakse ilma kaaneta pajas, inimesed tarvitavad seda leent köha vastu.	Upinhain	Matricaria discoidea DC.	Matricaria discoidea	Matricaria discoidea	Asteraceae	Respiratory	Respiratory	cough	Köha	Vilbaste	Vilbaste, TN 2, 228 (II)	Seto	Setomaa	M. Kaasikmäe	middle	1937
Vilbaste	Vilbaste, TN 2, 238 (IX) < Setumaa, Värska v., Verhuulitsa k. - M. Kaasikmäe < G. Käola, Košelki algkooli VI kl. õpilane (1937) Sisestas Tiina Tamme 2009, kontrollis Raivo Kalle 2009, redigeeris Tuul Sarv 2009		Jaanihein ja upinhein loetakse ka köharohuks, millest valmistatakse teed.	Upinhain	Matricaria discoidea DC.	Matricaria discoidea	Matricaria discoidea	Asteraceae	Respiratory	Respiratory	cough	Köha	Vilbaste	Vilbaste, TN 2, 238 (IX)	Seto	Setomaa	M. Kaasikmäe	middle	1937
Vilbaste	Vilbaste, TN 2, 665 (9) < Räpina khk. - Aune Vitsut < M. Munsk, Räpina Gümnaasiumi II kl. õpilane (1930) Sisestas Urmas Poska 2009, kontrollis Raivo Kalle 2009, redigeeris Tuul Sarv 2009		Ubinheina vanne kopsuhaigetele ja köha vastu.	Ubinhein	Matricaria discoidea DC.	Matricaria discoidea	Matricaria discoidea	Asteraceae	Respiratory	Respiratory	cough	Köha	Vilbaste	Vilbaste, TN 2, 665 (9)	Võro	Räpina	Aune Vitsut	middle	1930
Vilbaste	Vilbaste, TN 2, 700 (5) < Räpina khk. - Aune Vitsut < L. Hendriken, Räpina Gümnaasium II kl. õpilane (1930) Sisestas Urmas Poska 2009, kontrollis Raivo Kalle 2009, redigeeris Tuul Sarv 2009		Kummelitest valmistatakse ka teed, mida lapsed köha vastu tarvitavad, sest tal on pehmeks tegev mõju, ka kui kurk on valus.	Kummel	Matricaria discoidea DC.	Matricaria discoidea	Matricaria discoidea	Asteraceae	Respiratory	Respiratory	cough	Köha	Vilbaste	Vilbaste, TN 2, 700 (5)	Võro	Räpina	Aune Vitsut	middle	1930
Vilbaste	Vilbaste, TN 2, 710 (4) < Räpina khk. - Aune Vitsut < Räpina Gümnaasiumi õpilane, nimi teadmata (1930) Sisestas Urmas Poska 2009, kontrollis Raivo Kalle 2009, redigeeris Tuul Sarv 2009		Kummeliteed tarvitati külmetamise ja köha vastu.	Kummel(i)tee	Matricaria discoidea DC.	Matricaria discoidea	Matricaria discoidea	Asteraceae	Respiratory	Respiratory	cough	Köha	Vilbaste	Vilbaste, TN 2, 710 (4)	Võro	Räpina	Aune Vitsut	middle	1930
Vilbaste	Vilbaste, TN 7, 205 (3) < Setumaa, Järvesuu v., Mäsovitsa k. - J. Haring end. Hanson < Georg Vamm, Värska algkooli õpilane (1929) Sisestas Tiina Tamme 2009, kontrollis Raivo Kalle 2009, redigeeris Tuul Sarv 2009		Kumulitee. Sellega tehakse sedasama [külarahvas katkub ta maast üles ja keedab temast teed, mida tarvitatakse arstirohuna köha vastu].	Kummulid	Matricaria discoidea DC.	Matricaria discoidea	Matricaria discoidea	Asteraceae	Respiratory	Respiratory	cough	Köha	Vilbaste	Vilbaste, TN 7, 205 (3)	Seto	Setomaa	J. Haring end. Hanson	middle	1929
Vilbaste	Vilbaste, TN 7, 233 (10) < Setumaa, Mäsovitsa k. - J. Haring end. Hanson < J. Pille, Värska algkooli IV klassi õpilane (1930) Sisestas Tiina Tamme 2009, kontrollis Raivo Kalle 2009, redigeeris Tuul Sarv 2009		Upinhaina. Keedetakse teed ja juuakse köha vastu.	Upinhain	Matricaria discoidea DC.	Matricaria discoidea	Matricaria discoidea	Asteraceae	Respiratory	Respiratory	cough	Köha	Vilbaste	Vilbaste, TN 7, 233 (10)	Seto	Setomaa	J. Haring end. Hanson	middle	1930
Vilbaste	Vilbaste, TN 7, 235 (8) < Setumaa, Slobodka k. - J. Haring end. Hanson < S. Anijas, Värska algkooli IV klassi õpilane (1930) Sisestas Tiina Tamme 2009, kontrollis Raivo Kalle 2009, redigeeris Tuul Sarv 2009		Upinhainad. Tehakse teed ja juuakse köha puhul.	Upinhain	Matricaria discoidea DC.	Matricaria discoidea	Matricaria discoidea	Asteraceae	Respiratory	Respiratory	cough	Köha	Vilbaste	Vilbaste, TN 7, 235 (8)	Seto	Setomaa	J. Haring end. Hanson	middle	1930
Vilbaste	Vilbaste, TN 7, 237 (4) < Setumaa, Võpolsova k. - J. Haring end. Hanson < S. Teplenkov, Värska algkooli IV klassi õpilane (1930) Sisestas Tiina Tamme 2009, kontrollis Raivo Kalle 2009, redigeeris Tuul Sarv 2009		Upinhaina. Upinhainast tehakse teed ja juuakse köha korral.	Upinhain	Matricaria discoidea DC.	Matricaria discoidea	Matricaria discoidea	Asteraceae	Respiratory	Respiratory	cough	Köha	Vilbaste	Vilbaste, TN 7, 237 (4)	Seto	Setomaa	J. Haring end. Hanson	middle	1930
Vilbaste	Vilbaste, TN 9, 197a < Räpina khk. - Hindrik Heering, s. 1885 (1965) Sisestas Raivo Kalle 2012		Arstirohud. Upinhain - kummel (tarvitatakse teena kõha vasta)	Upinhain	Matricaria discoidea DC.	Matricaria discoidea	Matricaria discoidea	Asteraceae	Respiratory	Respiratory	cough	Köha	Vilbaste	Vilbaste, TN 9, 197a	Võro	Räpina	Hindrik Heering, s. 1885	late	1965
Vilbaste	Vilbaste, TN 2, 700 (5) < Räpina khk. - Aune Vitsut < L. Hendriken, Räpina Gümnaasium II kl. õpilane (1930) Sisestas Urmas Poska 2009, kontrollis Raivo Kalle 2009, redigeeris Tuul Sarv 2009		Kummelitest valmistatakse ka teed, mida lapsed köha vastu tarvitavad, sest tal on pehmeks tegev mõju, ka kui kurk on valus.	Kummel	Matricaria discoidea DC.	Matricaria discoidea	Matricaria discoidea	Asteraceae	Respiratory	Respiratory	sore throat	Kurguvalu	Vilbaste	Vilbaste, TN 2, 700 (5)	Võro	Räpina	Aune Vitsut	middle	1930
Vilbaste	Vilbaste, TN 7, 166 a < Räpina khk. - Aune Vitsut < Elsa Hirmo, Räpina Gümnaasiumi II klassi õpilane (1930) Sisestas Tiina Tamme 2009, kontrollis Raivo Kalle 2009, redigeeris Tuul Sarv 2009		Kuidas tarvitati taimi vanal ajal. /---/ Arstirohtudena tarvitati palju meie kodumaa taimi. Kummelist tehtud teega pestakse vanu haavu, mis nad parandab.	Kummel	Matricaria discoidea DC.	Matricaria discoidea	Matricaria discoidea	Asteraceae	Skin	Skin	fresh wound	Vana haav	Vilbaste	Vilbaste, TN 7, 166 a	Võro	Räpina	Aune Vitsut	middle	1930
Vilbaste	Vilbaste, TN 2, 697/8 (4) < Räpina khk. - Aune Vitsut < H. Kiudosi, Räpina Gümnaasium õpilane (1930) Sisestas Urmas Poska 2009, kontrollis Raivo Kalle 2009, redigeeris Tuul Sarv 2009		Lõhnav kummel keedeti vees, segu võeti välja ja pandi kompressideks ja paistetuste peale.	Lõhnav kummel	Matricaria discoidea DC.	Matricaria discoidea	Matricaria discoidea	Asteraceae	Skin	Skin	inflamation	Paistetus	Vilbaste	Vilbaste, TN 2, 697/8 (4)	Võro	Räpina	Aune Vitsut	middle	1930
Vilbaste	Vilbaste, TN 2, 707 (1) < Räpina khk. - Aune Vitsut < L. Ahven, Räpina Gümnaasium II kl. õpilane (1930) Sisestas Urmas Poska 2009, kontrollis Raivo Kalle 2009, redigeeris Tuul Sarv 2009		Milleks taimi tarvitatakse. Vanasti ja ka nüüd tarvitatakse mitmesuguseid taimi mitmesugusteks otstarveteks, nendest siin mõned. Kummeliteed tarvitatakse kompressiks paistetuse vastu.	Kummel	Matricaria discoidea DC.	Matricaria discoidea	Matricaria discoidea	Asteraceae	Skin	Skin	inflamation	Paistetus	Vilbaste	Vilbaste, TN 2, 707 (1)	Võro	Räpina	Aune Vitsut	middle	1930
Vilbaste	Vilbaste, TN 2, 688 (5) < Räpina khk. - Aune Vitsut < M. Anderson, Räpina Gümnaasiumi õpilane (1930) Sisestas Urmas Poska 2009, kontrollis Raivo Kalle 2009, redigeeris Tuul Sarv 2009		Lõhnava kummeli õisi tarvitati laste süüdikute vastu.	Lõhnav kummel	Matricaria discoidea DC.	Matricaria discoidea	Matricaria discoidea	Asteraceae	Skin	Skin	scabies	Sügelised	Vilbaste	Vilbaste, TN 2, 688 (5)	Võro	Räpina	Aune Vitsut	middle	1930
RKM	RKM I 3, 482 (26) < Räpina khk., Linte k. - Jaan Tolmusk < Jaan Tolmusk oma mälestuste järgi (1960) Sisestas Salle Kajak 2009, redigeeris Tuul Sepp 2010		Päiksepõletik. Rohuks kummelitee kompress ja hapukoor.	Kummel	Matricaria discoidea DC.	Matricaria discoidea	Matricaria discoidea	Asteraceae	Skin	Skin	sun burn	päikesepõletus	RKM	RKM I 3, 482 (26)	Võro	Räpina	Jaan Tolmusk	late	1960
Vilbaste	Vilbaste, TN 2, 665 (8) < Räpina khk. - Aune Vitsut < M. Munsk, Räpina Gümnaasiumi II kl. õpilane (1930) Sisestas Urmas Poska 2009, kontrollis Raivo Kalle 2009, redigeeris Tuul Sarv 2009		Ubinhein - teeks ja kompressideks haavadele.	Ubinhein	Matricaria discoidea DC.	Matricaria discoidea	Matricaria discoidea	Asteraceae	Skin	Skin	wound	Haav	Vilbaste	Vilbaste, TN 2, 665 (8)	Võro	Räpina	Aune Vitsut	middle	1930
Vilbaste	Vilbaste, TN 7, 246 (6) < Setumaa, Värska al. - J. Haring end. Hanson < Leida Kelle, Värska algkooli IV klassi õpilane (1930) Sisestas Tiina Tamme 2009, kontrollis Raivo Kalle 2009, redigeeris Tuul Sarv 2009		Vesimündä. Tehakse teed ja on närvihaiguse vastu rohi.	Vesimünt	Mentha aquatica L.	Mentha	Mentha	Lamiaceae	Neurological	Neurological	nerve disease	Närvihaigus	Vilbaste	Vilbaste, TN 7, 246 (6)	Seto	Setomaa	J. Haring end. Hanson	middle	1930
Vilbaste	Vilbaste, TN 7, 167 b < Räpina khk. - Aune Vitsut < Elsa Hirmo, Räpina Gümnaasiumi II klassi õpilane (1930) Sisestas Tiina Tamme 2009, kontrollis Raivo Kalle 2009, redigeeris Tuul Sarv 2009		Mündilehtedest ja -õitest valmistatud teed tarvitatakse erguhaiguste, krampide ja päävalu vastu.	Münt	Mentha sp.	Mentha	Mentha	Lamiaceae	Neurological	Neurological	calming	Rahutus	Vilbaste	Vilbaste, TN 7, 167 b	Võro	Räpina	Aune Vitsut	middle	1930
Vilbaste	Vilbaste, TN 7, 167 b < Räpina khk. - Aune Vitsut < Elsa Hirmo, Räpina Gümnaasiumi II klassi õpilane (1930) Sisestas Tiina Tamme 2009, kontrollis Raivo Kalle 2009, redigeeris Tuul Sarv 2009		Mündilehtedest ja -õitest valmistatud teed tarvitatakse erguhaiguste, krampide ja päävalu vastu.	Münt	Mentha sp.	Mentha	Mentha	Lamiaceae	Neurological	Neurological	headache	Peavalu	Vilbaste	Vilbaste, TN 7, 167 b	Võro	Räpina	Aune Vitsut	middle	1930
Vilbaste	Vilbaste, TN 7, 167 b < Räpina khk. - Aune Vitsut < Elsa Hirmo, Räpina Gümnaasiumi II klassi õpilane (1930) Sisestas Tiina Tamme 2009, kontrollis Raivo Kalle 2009, redigeeris Tuul Sarv 2009		Mündilehtedest ja -õitest valmistatud teed tarvitatakse erguhaiguste, krampide ja päävalu vastu.	Münt	Mentha sp.	Mentha	Mentha	Lamiaceae	Neurological	Neurological	seizures	Krambid	Vilbaste	Vilbaste, TN 7, 167 b	Võro	Räpina	Aune Vitsut	middle	1930
Vilbaste	Vilbaste, TN 9, 197c < Räpina khk. - Hindrik Heering, s. 1885 (1965) Sisestas Raivo Kalle 2012		Vehverments - piparmünt (juuakse ka teena sisemiste haiguste vastu).	Vehverments	Mentha spp.	Mentha	Mentha	Lamiaceae	Culture bound disease	Culture bound disease	internal disease	Seest haigus	Vilbaste	Vilbaste, TN 9, 197c	Võro	Räpina	Hindrik Heering, s. 1885	late	1965
Vilbaste	Vilbaste, TN 2, 691/2 (3) < Räpina khk. - Aune Vitsut < M. Kiudorof, Räpina Gümnaasium õpilane (1930) Sisestas Urmas Poska 2009, kontrollis Raivo Kalle 2009, redigeeris Tuul Sarv 2009		Ka piparmündi teed tarvitatakse arstirohuna, kuid et ta meie taimestikus puudub, võib tema asemel tarvitada vesimünti. Tema on maitseandjana ja teena maohaiguste puhul.	Piparmünt Vesimünt	Mentha spp.	Mentha	Mentha	Lamiaceae	Digestive	Digestive	gastric disease	Maohaigus	Vilbaste	Vilbaste, TN 2, 691/2 (3)	Võro	Räpina	Aune Vitsut	middle	1930
Vilbaste	Vilbaste, TN 7, 161 (Id) < Räpina khk. - Aune Vitsut < M. Viinapuu, Räpina Gümnaasiumi õpilane (1930) Sisestas Tiina Tamme 2009, kontrollis Raivo Kalle 2009, redigeeris Tuul Sarv 2009		Piparmündist saadi arstirohtu maohaiguste vastu.	Piparmünt	Mentha spp.	Mentha	Mentha	Lamiaceae	Digestive	Digestive	gastric disease	Maohaigus	Vilbaste	Vilbaste, TN 7, 161 (Id)	Võro	Räpina	Aune Vitsut	middle	1930
Vilbaste	Vilbaste, TN 7, 172 (14) < Setumaa, Mäe v., Rõsna k. - J. Haring end. Hanson < F. Laanetu, Värska algkooli VI klassi õpilane (1930) Sisestas Tiina Tamme 2009, kontrollis Raivo Kalle 2009, redigeeris Tuul Sarv 2009		Piparmünt - keedetakse teed ja tarvitatakse maohaiguste puhul.	Piparmünt	Mentha spp.	Mentha	Mentha	Lamiaceae	Digestive	Digestive	gastric disease	Maohaigus	Vilbaste	Vilbaste, TN 7, 172 (14)	Seto	Setomaa	J. Haring end. Hanson	middle	1930
Vilbaste	Vilbaste, TN 7, 1020 (6) < Vastseliina khk., Misso v. - Kotlep Pärg, Pugola algkooli õpetaja < Helmut Kukk, Pugola algkooli õpilane (1937) Sisestas Alice Peetsu 2009, kontrollis Renata Sõukand 2009, redigeeris Tuul Sarv 2009	Mentha piperita L.	Piparmünt (Mentha piperita L.). Tarvitatakse teena, aitab mõningate kõhurikete ja päävalu puhul.	Piparmünt	Mentha spp.	Mentha	Mentha	Lamiaceae	Digestive	Digestive	stomach disease	Kõhuhaigused	Vilbaste	Vilbaste, TN 7, 1020 (6)	Võro	Vastseliina	Kotlep Pärg, Pugola algkooli õpetaja	middle	1937
Vilbaste	Vilbaste, TN 7, 189 (7) < Setumaa, Järvesuu v., Võpolsova k. - J. Haring end. Hanson < Grigori Egar, Värska algkooli V klassi õpilane (1929) Sisestas Tiina Tamme 2009, kontrollis Raivo Kalle 2009, redigeeris Tuul Sarv 2009		Vehvervents. Seesama [pannakse viina sisse ja tarvitatakse kõhurohuks].	Vehverments	Mentha spp.	Mentha	Mentha	Lamiaceae	Digestive	Digestive	stomach disease	Kõhuhaigused	Vilbaste	Vilbaste, TN 7, 189 (7)	Seto	Setomaa	J. Haring end. Hanson	middle	1929
RKM	RKM II 317, 475 (70d) < Vastseliina khk. < Mäesuka k. - Paulopriit Voolaine < Olga Sinka, s. 1905 (1975) Sisestas Salle Kajak 2008, kontrollis Salle Kajak 2008, redigeeris Tuul Sarv 2008		Piparmünt om külmetüse, kõtuvalu vasta.	Piparmünt	Mentha spp.	Mentha	Mentha	Lamiaceae	Digestive	Digestive	stomachache	Kõhuvalu	RKM	RKM II 317, 475 (70d)	Võro	Vastseliina	Paulopriit Voolaine	late	1975
Vilbaste	Vilbaste, TN 7, 1012 (3) < Vastseliina khk., Misso v. - Kotlep Pärg, Pugola algkooli õpetaja < Eevi Klais, Pugola algkooli V kl. õpilane (1937) Sisestas Alice Peetsu 2009, kontrollis Renata Sõukand 2009, redigeeris Tuul Sarv 2009		Piparmünt - (tee) kõhuvalu vastu.	Piparmünt	Mentha spp.	Mentha	Mentha	Lamiaceae	Digestive	Digestive	stomachache	Kõhuvalu	Vilbaste	Vilbaste, TN 7, 1012 (3)	Võro	Vastseliina	Kotlep Pärg, Pugola algkooli õpetaja	middle	1937
RKM	RKM II 347, 504 (15) < Räpina khk., Meeksi k. < Võnnu khk., Pedaspää k. - Aare Väljaots < Anna Bulkin, 80 a. (1980) Sisestanud USN, kontrollis Mare Kõiva 2008		Kui naistel on valgevoolus. Võta kõvva viin ja topi sinna sisse aiavehmermenti nii palju, et ta on roheline. Seda võtta sis supilusikatäis söögi alla. Valgevoolus kaob siis är.	Aia-vehverments	Mentha spp.	Mentha	Mentha	Lamiaceae	OTHER	Female genital	women diseases	Valged	RKM	RKM II 347, 504 (15)	Võro	Räpina	Aare Väljaots	late	1980
Vilbaste	Vilbaste, TN 7, 249 (4) < Setumaa, Värska al. - J. Haring end. Hanson < Leonid Leopard, Värska algkooli IV klassi õpilane (1930) Sisestas Tiina Tamme 2009, kontrollis Raivo Kalle 2009, redigeeris Tuul Sarv 2009		Pibarmendiheinad. Keedetakse teeks ja juuakse siis, kui rinnad haiged on.	Pibarment	Mentha spp.	Mentha	Mentha	Lamiaceae	General	General	lung disease	Rinnahaigus	Vilbaste	Vilbaste, TN 7, 249 (4)	Seto	Setomaa	J. Haring end. Hanson	middle	1930
Vilbaste	Vilbaste, TN 7, 1020 (6) < Vastseliina khk., Misso v. - Kotlep Pärg, Pugola algkooli õpetaja < Helmut Kukk, Pugola algkooli õpilane (1937) Sisestas Alice Peetsu 2009, kontrollis Renata Sõukand 2009, redigeeris Tuul Sarv 2009	Mentha piperita L.	Piparmünt (Mentha piperita L.). Tarvitatakse teena, aitab mõningate kõhurikete ja päävalu puhul.	Piparmünt	Mentha spp.	Mentha	Mentha	Lamiaceae	Neurological	Neurological	headache	Peavalu	Vilbaste	Vilbaste, TN 7, 1020 (6)	Võro	Vastseliina	Kotlep Pärg, Pugola algkooli õpetaja	middle	1937
RKM	RKM II 317, 475 (70d) < Vastseliina khk. < Mäesuka k. - Paulopriit Voolaine < Olga Sinka, s. 1905 (1975) Sisestas Salle Kajak 2008, kontrollis Salle Kajak 2008, redigeeris Tuul Sarv 2008		Piparmünt om külmetüse, kõtuvalu vasta.	Piparmünt	Mentha spp.	Mentha	Mentha	Lamiaceae	Respiratory	General	cold	Külmetushaigused	RKM	RKM II 317, 475 (70d)	Võro	Vastseliina	Paulopriit Voolaine	late	1975
Vilbaste	Vilbaste, TN 2, 700 (2) < Räpina khk. - Aune Vitsut < L. Hendriken, Räpina Gümnaasium II kl. õpilane (1930) Sisestas Urmas Poska 2009, kontrollis Raivo Kalle 2009, redigeeris Tuul Sarv 2009		Vehvermantsi kuivanutest lehtedest ja peenematest vartest valmistatakse teed, mida soovitatakse külmanutele inimestele, tal on terveks tegev mõju.	Vehverments	Mentha spp.	Mentha	Mentha	Lamiaceae	Respiratory	General	cold	Külmetushaigused	Vilbaste	Vilbaste, TN 2, 700 (2)	Võro	Räpina	Aune Vitsut	middle	1930
Vilbaste	Vilbaste, TN 7, 171 (1) < Setumaa, Mäe v., Rõsna k. - J. Haring end. Hanson < F. Laanetu, Värska algkooli VI klassi õpilane (1930) Sisestas Tiina Tamme 2009, kontrollis Raivo Kalle 2009, redigeeris Tuul Sarv 2009		Taimede tarvitamine vanemal ajal. Rõsna külas Mäe vallas tarvitab külarahvas järgmisi taimeid arstirohtudeks. Vehverments - keedetakse teed ja tarvitatakse külmetamise vastu.	Vehverments	Mentha spp.	Mentha	Mentha	Lamiaceae	Respiratory	General	cold	Külmetushaigused	Vilbaste	Vilbaste, TN 7, 171 (1)	Seto	Setomaa	J. Haring end. Hanson	middle	1930
Vilbaste	Vilbaste, TN 7, 205 (7) < Setumaa, Järvesuu v., Mäsovitsa k. - J. Haring end. Hanson < Georg Vamm, Värska algkooli õpilane (1929) Sisestas Tiina Tamme 2009, kontrollis Raivo Kalle 2009, redigeeris Tuul Sarv 2009		Vehvermens. Keedetakse teed ja tarvitatakse külmetamise vastu.	Vehverments	Mentha spp.	Mentha	Mentha	Lamiaceae	Respiratory	General	cold	Külmetushaigused	Vilbaste	Vilbaste, TN 7, 205 (7)	Seto	Setomaa	J. Haring end. Hanson	middle	1929
Vilbaste	Vilbaste, TN 7, 206 (8) < Setumaa, Satserinna v., Sestniki k. - J. Haring end. Hanson < Maria Tanila, Värska algkooli V klassi õpilane (1930) Sisestas Tiina Tamme 2009, kontrollis Raivo Kalle 2009, redigeeris Tuul Sarv 2009		Vehvermens - keedetakse teed ja tarvitatakse külmetamise vastu.	Vehverments	Mentha spp.	Mentha	Mentha	Lamiaceae	Respiratory	General	cold	Külmetushaigused	Vilbaste	Vilbaste, TN 7, 206 (8)	Seto	Setomaa	J. Haring end. Hanson	middle	1930
Vilbaste	Vilbaste, TN 7, 208 (8) < Räpina khk., Kahkva v., Suure-Veerksu k. - J. Haring end. Hanson < Johannes Hammelberg, Värska algkooli VI klassi õpilane (1930) Sisestas Tiina Tamme 2009, kontrollis Raivo Kalle 2009, redigeeris Tuul Sarv 2009		Vehvermens - keedetakse teed ja tarvitatakse külmetamise vastu.	Vehverments	Mentha spp.	Mentha	Mentha	Lamiaceae	Respiratory	General	cold	Külmetushaigused	Vilbaste	Vilbaste, TN 7, 208 (8)	Võro	Räpina	J. Haring end. Hanson	middle	1930
Vilbaste	Vilbaste, TN 2, 658 (4b) < Räpina khk. - Aune Vitsut < Aksel Tobrov, Räpina Gümnaasiumi II kl. õpilane (1930) Sisestas Urmas Poska 2009, kontrollis Raivo Kalle 2009, redigeeris Tuul Sarv 2009		Köha vastu tarvitati vehvermäntsi teed.	Vehvermänts	Mentha spp.	Mentha	Mentha	Lamiaceae	Respiratory	Respiratory	cough	Köha	Vilbaste	Vilbaste, TN 2, 658 (4b)	Võro	Räpina	Aune Vitsut	middle	1930
Vilbaste	Vilbaste, TN 2, 704 (6) < Räpina khk. - Aune Vitsut < J. Jaagund, Räpina Gümnaasium II kl. õpilane (1930) Sisestas Urmas Poska 2009, kontrollis Raivo Kalle 2009, redigeeris Tuul Sarv 2009		Köha arstimiseks tarvitati ja tarvitatakse ka nüüdki vehvermäntsi teed.	Vehverments	Mentha spp.	Mentha	Mentha	Lamiaceae	Respiratory	Respiratory	cough	Köha	Vilbaste	Vilbaste, TN 2, 704 (6)	Võro	Räpina	Aune Vitsut	middle	1930
Vilbaste	Vilbaste, TN 7, 174 (2) < Setumaa, Satserinna v., Sestniki k. - J. Haring end. Hanson < Nikolai Puusaar, Värska algkooli VI klassi õpilane (1930) Sisestas Tiina Tamme 2009, kontrollis Raivo Kalle 2009, redigeeris Tuul Sarv 2009		Vehvermens - seesama [keedetakse ja juuakse köha vastu].	Vehverments	Mentha spp.	Mentha	Mentha	Lamiaceae	Respiratory	Respiratory	cough	Köha	Vilbaste	Vilbaste, TN 7, 174 (2)	Seto	Setomaa	J. Haring end. Hanson	middle	1930
Vilbaste	Vilbaste, TN 7, 177 (2) < Setumaa, Satserinna v., Sesniki k. - J. Haring end. Hanson < Kavril Üsäne, Värska algkooli V klassi õpilane (1930) Sisestas Tiina Tamme 2009, kontrollis Raivo Kalle 2009, redigeeris Tuul Sarv 2009		Vehmermens - seesama [keedetakse ja seda leent juuakse kõhu vastu].	Vehverments	Mentha spp.	Mentha	Mentha	Lamiaceae	Respiratory	Respiratory	cough	Köha	Vilbaste	Vilbaste, TN 7, 177 (2)	Seto	Setomaa	J. Haring end. Hanson	middle	1930
Vilbaste	Vilbaste, TN 7, 196 (10) < Setumaa, Järvesuu v., Värska k. - J. Haring end. Hanson < L. Tensing, Värska algkooli õpilane (1929) Sisestas Tiina Tamme 2009, kontrollis Raivo Kalle 2009, redigeeris Tuul Sarv 2009		Vehverloints: tehakse teed ja juuakse köharohuna.	Vehverloints	Mentha spp.	Mentha	Mentha	Lamiaceae	Respiratory	Respiratory	cough	Köha	Vilbaste	Vilbaste, TN 7, 196 (10)	Seto	Setomaa	J. Haring end. Hanson	middle	1929
Vilbaste	Vilbaste, TN 7, 1012 (18) < Vastseliina khk., Misso v. - Kotlep Pärg, Pugola algkooli õpetaja < Eevi Klais, Pugola algkooli V kl. õpilane (1937) Sisestas Alice Peetsu 2009, kontrollis Renata Sõukand 2009, redigeeris Tuul Sarv 2009		Ubaleht - söögiisu äratav, seedimisvahend.	Ubaleht	Menyanthes trifoliata L.	Menyanthes trifoliata	Menyanthes trifoliata	Menyanthaceae	Digestive	Digestive	indigestion	Seedehäired	Vilbaste	Vilbaste, TN 7, 1012 (18)	Võro	Vastseliina	Kotlep Pärg, Pugola algkooli õpetaja	middle	1937
Vilbaste	Vilbaste, TN 7, 1012 (18) < Vastseliina khk., Misso v. - Kotlep Pärg, Pugola algkooli õpetaja < Eevi Klais, Pugola algkooli V kl. õpilane (1937) Sisestas Alice Peetsu 2009, kontrollis Renata Sõukand 2009, redigeeris Tuul Sarv 2009		Ubaleht - söögiisu äratav, seedimisvahend.	Ubaleht	Menyanthes trifoliata L.	Menyanthes trifoliata	Menyanthes trifoliata	Menyanthaceae	General	General	loss of appetite	Isutus	Vilbaste	Vilbaste, TN 7, 1012 (18)	Võro	Vastseliina	Kotlep Pärg, Pugola algkooli õpetaja	middle	1937
Vilbaste	Vilbaste, TN 2, 682 (2) < Räpina khk. - Aune Vitsut < M. Otsing, Räpina Gümnaasiumi õpilane (1930) Sisestas Urmas Poska 2009, kontrollis Raivo Kalle 2009, redigeeris Tuul Sarv 2009		Ubalehe teed tiisikuse vastu.	Ubalehe	Menyanthes trifoliata L.	Menyanthes trifoliata	Menyanthes trifoliata	Menyanthaceae	General	General	tuberculosis	Tiisikus	Vilbaste	Vilbaste, TN 2, 682 (2)	Võro	Räpina	Aune Vitsut	middle	1930
H	H II 70, 533/8 (10) < Setumaa - Jaan Sandra (1904) Sisestas Ave Tupits 2002, kontrollis Salle Kajak 2006		Kaehtuse-tõbi om tuu kõigõ kuremb ja hullõmb tõbi, kia, ku vanapatt esi, ütteluku lastõ sälgä tükis. Nimelt noorõ kuuga sündünü latsõ pelgäse kaehtust ku tuld. Noidõga olt õks pistü hädäh. Kua vanõmb om viil nii tark, et ta juudisitaga määritü villatsõ rüü salajalt latsõlõ ümbre kihäkese mähk - tuul viel olõ-õi nii pallo säänest hätä pelädä, a kia midägi [...]	Tubakas	Nicotiana rustica L.	Nicotiana rustica	Nicotiana rustica	Solanaceae	Culture bound disease	Culture bound disease	evil eye	Kaetus	H	H II 70, 533/8 (10)	Seto	Setomaa	Jaan Sandra	early	1904
E	E 80574 (1a) < Vastseliina khk., Orava v. < Setumaa, Järvesuu v., Värska k. - Kalju Annisti, Petseri Ühisgümn. õpil. (1932) Sisestas USN		Siis tarvitati veel nn. "sivvutõve" (ussitõve) vastu (haiguse tunnusmärgid: laps pööritab silmi ja liigutab suud öösel) järgmist vahendit: Otsiti üks ussikest ja tubakaleht, sellega suitsetati lapse silmi, mille järele silmad olevat terveks saanud.	Tubakas	Nicotiana rustica L.	Nicotiana rustica	Nicotiana rustica	Solanaceae	Culture bound disease	Culture bound disease	ussiviga	Ussiviga	E	E 80574 (1a)	Võro	Vastseliina	Kalju Annisti, Petseri Ühisgümn. õpil.	middle	1932
H	H I 6, 248 (1) < Vastseliina khk. - Jaan Sandra (1894) Sisestas Ave Tupits 2001, kontrollis Eva-Kait Kärblane 2006		I. Siutõbest ja arstimisest. Om latsel siutõbi, sis värises täl pää ja pilisese silma kui siul. Seda tõpe tulep arsti sel viisil: a) mõse last läbi paja kolm neläpäiva õdangut, sis kaop tõbi mant; b) ehk lase piibusavvu, enne ristmist om see rutuline rohi; c) ehk pane tubakuleht ristmise ajas rõivaste sisse - see avitap; d) kuivata latse mähkmit siu rehki kepi vai malga pääl - se[...]	Tubakulehe	Nicotiana rustica L.	Nicotiana rustica	Nicotiana rustica	Solanaceae	Culture bound disease	Culture bound disease	ussiviga	Ussiviga	H	H I 6, 248 (1)	Võro	Vastseliina	Jaan Sandra	early	1894
H	H II 62, 347/8 (2) < Vastseliina khk. - Jaan Sandra (1899) Sisestas Ave Tupits 2002, kontrollis Salle Kajak 2006		Siutõbi, minkast ütski lats ilma ei jäävat, sest tima kandmise aigu johus iks, kas emä vai ka esa siugu nägema, millest hädä tulep. Kui vanemba ka siugu ei näe, sis võip kuri inemine näide latsele vika tetä, kui ta rehitu siu kohegi puuossa külge ripuma pand, nink sis ummi kurje soovisid sõnuma nakas. Ka sis saap nuur ilmakodanik siutõbe, mis timä väikeisi silmäkeisi pahelde pö�[...]	Tubakas	Nicotiana rustica L.	Nicotiana rustica	Nicotiana rustica	Solanaceae	Culture bound disease	Culture bound disease	ussiviga	Ussiviga	H	H II 62, 347/8 (2)	Võro	Vastseliina	Jaan Sandra	early	1899
Vilbaste	Vilbaste, TN 7, 235 (6) < Setumaa, Slobodka k. - J. Haring end. Hanson < S. Anijas, Värska algkooli IV klassi õpilane (1930) Sisestas Tiina Tamme 2009, kontrollis Raivo Kalle 2009, redigeeris Tuul Sarv 2009		Tubaguhainad. Tehakse teed ja juuakse, kui on südamealune haige [arvatavalt maokatarr].	Tubaguhain	Nicotiana rustica L.	Nicotiana rustica	Nicotiana rustica	Solanaceae	Digestive	Digestive	gastric disease	Maohaigus	Vilbaste	Vilbaste, TN 7, 235 (6)	Seto	Setomaa	J. Haring end. Hanson	middle	1930
RKM	RKM I 3, 482/3 (29) < Räpina khk., Linte k. - Jaan Tolmusk < Jaan Tolmusk oma mälestuste järgi (1960) Sisestas Salle Kajak 2009, redigeeris Tuul Sepp 2010		Jätkusside arstimine. Tehakse 3-4 keresekivi ahjus palavaks, pannakse pangi vette ja kaetakse pealt riidega. Selle alla paneb külaarst haige käe, kus haige kohalt kaetud sookaelte, tubakalehtede ja õhukeselt magerasvaga. Aga kahelt poolt haiget kohta mässitakse käsi paksult riidega. Nii kaua, kui ussid on luu jätku sees, haige koht palavat auru ei karda. Arstimine kestab kaks-kolm tundi, va[...]	Tubakas	Nicotiana rustica L.	Nicotiana rustica	Nicotiana rustica	Solanaceae	Digestive	Digestive	tapeworm	Paeluss	RKM	RKM I 3, 482/3 (29)	Võro	Räpina	Jaan Tolmusk	late	1960
Vilbaste	Vilbaste, TN 7, 188 (4) < Setumaa, Järvesuu v., Velna k. - J. Haring end. Hanson < Paul Sarja, Värska algkooli V klassi õpilane (1930) Sisestas Tiina Tamme 2009, kontrollis Raivo Kalle 2009, redigeeris Tuul Sarv 2009		Tubak: seesama [külarahvas keedab sellest teed ja tarvitatakse köharohuna].	Tubak	Nicotiana rustica L.	Nicotiana rustica	Nicotiana rustica	Solanaceae	Respiratory	Respiratory	cough	Köha	Vilbaste	Vilbaste, TN 7, 188 (4)	Seto	Setomaa	J. Haring end. Hanson	middle	1930
ERA	ERA II 252, 298 (45) < Setu, Satserinna v., Säpina k. - Enn Sõrmus < Stepanida Ind, s. 1864 (1938/9) Sisestas USN, kontrollis Eva-Kait Kärblane 2007, redigeeris Luule Krikmann 2007, parandas Eva-Kait Kärblane 2007		Süüjäle pandas miiga tubak pääle, või muud midäge, mis sallis, tulõ vällä. Ommava ka sõna.	Tubak	Nicotiana rustica L.	Nicotiana rustica	Nicotiana rustica	Solanaceae	Skin	Skin	cancer	Vähk	ERA	ERA II 252, 298 (45)	Seto	Setomaa	Enn Sõrmus	middle	1938/9
H	H II 32, 655 (86-87) < Räpina khk - Joosep Poolakess (1889) Sisestas Ave Tupits 2001, kontrollis Eva-Kait Kärblane 2006		Mau või hussi nõelatud kohale pantud peale rohuks tubakat põllega, mida paiuniitse ja laulatuspuutega mähitud. Ka pidi too inimene kätt ehk jalga, mis nõelatud, maa sees hoitma. Tulise hoone sisse ei tohtinnud niisugune inimene minna, siis ei olla abi saanud.	Tubakas	Nicotiana rustica L.	Nicotiana rustica	Nicotiana rustica	Solanaceae	Skin	Skin	snake bite	Ussihammustus	H	H II 32, 655 (86-87)	Võro	Räpina	Joosep Poolakess	early	1889
Vilbaste	Vilbaste, TN 7, 188 (8) < Setumaa, Järvesuu v., Velna k. - J. Haring end. Hanson < Paul Sarja, Värska algkooli V klassi õpilane (1930) Sisestas Tiina Tamme 2009, kontrollis Raivo Kalle 2009, redigeeris Tuul Sarv 2009		Magun: seesama [?] [pannakse viina sisse ja tarvitatakse kõhurohuks].	Magun	Papaver somniferum L.	OTHER	Papaver somniferum	Papaveraceae	Digestive	Digestive	stomach disease	Kõhuhaigused	Vilbaste	Vilbaste, TN 7, 188 (8)	Seto	Setomaa	J. Haring end. Hanson	middle	1930
Vilbaste	Vilbaste, TN 7, 203 (13) < Setumaa, Järvesuu v., Slobotka k. - J. Haring end. Hanson < Anastasia Hõbejärv, Värska algkooli V klassi õpilane (1929) Sisestas Tiina Tamme 2009, kontrollis Raivo Kalle 2009, redigeeris Tuul Sarv 2009		Makunnaseemned unerohi.	Makunna	Papaver somniferum L.	OTHER	Papaver somniferum	Papaveraceae	Neurological	Neurological	sleep disorder	Unehäired	Vilbaste	Vilbaste, TN 7, 203 (13)	Seto	Setomaa	J. Haring end. Hanson	middle	1929
Vilbaste	Vilbaste, TN 5, 19 (14) < Räpina khk., Räpina v. - Gustav Vilbaste < A. Havakats, Tartu Poeglastegümnaasiumi õpilane (1934) Sisestas Maire Heimola 2009, kontrollis Raivo Kalle 2009, redigeeris Tuul Sepp 2010	Paris quadrifolius	Lycopodium selago ja Paris quadrifolius segi keeta, saab rohi kõhuhaiguste vastu.		Paris quadrifolia L.	OTHER	Paris quadrifolia	Melanthiaceae	Digestive	Digestive	stomach disease	Kõhuhaigused	Vilbaste	Vilbaste, TN 5, 19 (14)	Võro	Räpina	Gustav Vilbaste	middle	1934
Vilbaste	Vilbaste, TN 7, 246 (9) < Setumaa, Värska al. - J. Haring end. Hanson < Leida Kelle, Värska algkooli IV klassi õpilane (1930) Sisestas Tiina Tamme 2009, kontrollis Raivo Kalle 2009, redigeeris Tuul Sarv 2009		Lesnäkujuured. Südamepööritamise vastu rohi.	Lesnäk	Persicaria amphibia (L.) Delarbre or Glyceria maxima (Hartm.) Holmb.	Persicaria amphibia	Persicaria amphibia	Polygonaceae	General	General	nausea	Iiveldus	Vilbaste	Vilbaste, TN 7, 246 (9)	Seto	Setomaa	J. Haring end. Hanson	middle	1930
Vilbaste	Vilbaste, TN 7, 228 (9) < Setumaa, Ersava k. - J. Haring end. Hanson < Anna Leping, Värska algkooli õpilane (1930) Sisestas Tiina Tamme 2009, kontrollis Raivo Kalle 2009, redigeeris Tuul Sarv 2009		Lesnäk. Tema juured leotatakse vees ja piirituses ja seda leent tarvitatakse tiisikuse korral.	Lesnäk	Persicaria amphibia (L.) Delarbre or Glyceria maxima (Hartm.) Holmb.	Persicaria amphibia	Persicaria amphibia	Polygonaceae	General	General	tuberculosis	Tiisikus	Vilbaste	Vilbaste, TN 7, 228 (9)	Seto	Setomaa	J. Haring end. Hanson	middle	1930
Vilbaste	Vilbaste, TN 7, 243 (5) < Setumaa, Slobodka k. - J. Haring end. Hanson < Anastasia Tõllimägi, Värska algkooli IV klassi õpilane (1930) Sisestas Tiina Tamme 2009, kontrollis Raivo Kalle 2009, redigeeris Tuul Sarv 2009		Lesnak. Keedetakse tsinkkausis ära ja juuakse siis, kui tiisikusehaigus on.	Lesnak	Persicaria amphibia (L.) Delarbre or Glyceria maxima (Hartm.) Holmb.	Persicaria amphibia	Persicaria amphibia	Polygonaceae	General	General	tuberculosis	Tiisikus	Vilbaste	Vilbaste, TN 7, 243 (5)	Seto	Setomaa	J. Haring end. Hanson	middle	1930
Vilbaste	Vilbaste, TN 7, 233 (11) < Setumaa, Mäsovitsa k. - J. Haring end. Hanson < J. Pille, Värska algkooli IV klassi õpilane (1930) Sisestas Tiina Tamme 2009, kontrollis Raivo Kalle 2009, redigeeris Tuul Sarv 2009		Lesnägujuurõ. Keedetakse teed ja tarvitatakse köha korral.	Lesnäk	Persicaria amphibia (L.) Delarbre or Glyceria maxima (Hartm.) Holmb.	Persicaria amphibia	Persicaria amphibia	Polygonaceae	Respiratory	Respiratory	cough	Köha	Vilbaste	Vilbaste, TN 7, 233 (11)	Seto	Setomaa	J. Haring end. Hanson	middle	1930
Vilbaste	Vilbaste, TN 7, 237 (9) < Setumaa, Võpolsova k. - J. Haring end. Hanson < S. Teplenkov, Värska algkooli IV klassi õpilane (1930) Sisestas Tiina Tamme 2009, kontrollis Raivo Kalle 2009, redigeeris Tuul Sarv 2009		Läsnakujuure. Läsnakujuurtest tehakse teed ja juuakse köha korral.	Läsnäk	Persicaria amphibia (L.) Delarbre or Glyceria maxima (Hartm.) Holmb.	Persicaria amphibia	Persicaria amphibia	Polygonaceae	Respiratory	Respiratory	cough	Köha	Vilbaste	Vilbaste, TN 7, 237 (9)	Seto	Setomaa	J. Haring end. Hanson	middle	1930
H	H I 8, 332 (3) < Vastseliina khk. - Jaan Sandra (1895). Sisestas Ave Tupits 2001		Hambavalu vasta kõige paremb abi kuuse tõrv, mida haige hamba pääle tuleb panda.	Kuusk	Picea abies (L.) H.Karst.	Picea abies	Picea abies	Pinaceae	Digestive	Digestive	toothache	Hambavalu	H	H I 8, 332 (3)	Võro	Vastseliina	Jaan Sandra	early	1895
H	H II 60, 717 < Vastseliina khk. < Setumaa - Jaan Sandra (1897)		Ka om nõil viisis võõdõt ega keväja, inne suurt suvvõ, esi hindit, ja ummi eläjit, noorõ kuusõ kasu, keedetü leemega rohida, kogoni ilma mink´gi sugutsõ viä ja hädätä, kui vastulist ja müürü kõigõ palava suvõ tõbõ ja hädä vasta.	Kuus	Picea abies (L.) H.Karst.	Picea abies	Picea abies	Pinaceae	General	General	against several diseases	Mitme haiguse vastu	H	H II 60, 717	Võro	Vastseliina	Jaan Sandra	early	1897
Vilbaste	Vilbaste, TN 2, 702/3 (11) < Räpina khk. - Aune Vitsut < L. Hendriken, Räpina Gümnaasium II kl. õpilane (1930) Sisestas Urmas Poska 2009, kontrollis Raivo Kalle 2009, redigeeris Tuul Sarv 2009		Kuuse ehk kase koored ja kasvud korjatakse, keedetakse vees. Tekib vaigune vesi, mida soovitatakse kopsuhaigetele. Kopsuhaigeile soovitakse viibida okasmetsades, kus on puhas vaigulõhnaline õhk, mis on tervisele väga kasulik.	Kuusk	Picea abies (L.) H.Karst.	Picea abies	Picea abies	Pinaceae	General	General	lung disease	Kopsuhaigused	Vilbaste	Vilbaste, TN 2, 702/3 (11)	Võro	Räpina	Aune Vitsut	middle	1930
Vilbaste	Vilbaste, TN 7, 161 (Ia) < Räpina khk. - Aune Vitsut < M. Viinapuu, Räpina Gümnaasiumi õpilane (1930) Sisestas Tiina Tamme 2009, kontrollis Raivo Kalle 2009, redigeeris Tuul Sarv 2009		Ka mänd oli arstirohutaim. Ta noori kevadisi kasve võeti teeks köha puhul ja vaigust keedeti rohtu mitmesuguste haavade arstimiseks. Samasugune tähtsus oli ka kuusevaigul. Ka nende mõlemate mähja söömisest arvati tervisele kasu.	Kuusk	Picea abies (L.) H.Karst.	Picea abies	Picea abies	Pinaceae	General	General	prophylactisc	Profülaktika	Vilbaste	Vilbaste, TN 7, 161 (Ia)	Võro	Räpina	Aune Vitsut	middle	1930
Vilbaste	Vilbaste, TN 2, 225 (1) < Setumaa, Värska v., Võpolsova k. - M. Kaasikmäe < Grigori Egar, Košelki algkooli VI kl. õpilane (1937) Sisestas Tiina Tamme 2009, kontrollis Raivo Kalle 2009, redigeeris Tuul Sarv 2009		Arstirohuks tarvitatakse Võpolsova küla ümbruses allpool nimetatud järgmisi taimi: Kuusetilgad hautakse kinnise kaane all ja tarvitatakse tiisikuse vastu.	Kuus	Picea abies (L.) H.Karst.	Picea abies	Picea abies	Pinaceae	General	General	tuberculosis	Tiisikus	Vilbaste	Vilbaste, TN 2, 225 (1)	Seto	Setomaa	M. Kaasikmäe	middle	1937
Vilbaste	Vilbaste, TN 2, 658 (4c) < Räpina khk. - Aune Vitsut < Aksel Tobrov, Räpina Gümnaasiumi II kl. õpilane (1930) Sisestas Urmas Poska 2009, kontrollis Raivo Kalle 2009, redigeeris Tuul Sarv 2009		Tiisikuse vastu tarvitati männi ja kuuse noori võrseid tee sees.	Kuusk	Picea abies (L.) H.Karst.	Picea abies	Picea abies	Pinaceae	General	General	tuberculosis	Tiisikus	Vilbaste	Vilbaste, TN 2, 658 (4c)	Võro	Räpina	Aune Vitsut	middle	1930
Vilbaste	Vilbaste, TN 2, 658 (4c) < Räpina khk. - Aune Vitsut < Aksel Tobrov, Räpina Gümnaasiumi II kl. õpilane (1930) Sisestas Urmas Poska 2009, kontrollis Raivo Kalle 2009, redigeeris Tuul Sarv 2009		Tiisikuse vastu tarvitati männi ja kuuse noori võrseid tee sees.	Mänd	Picea abies (L.) H.Karst.	Picea abies	Picea abies	Pinaceae	General	General	tuberculosis	Tiisikus	Vilbaste	Vilbaste, TN 2, 658 (4c)	Võro	Räpina	Aune Vitsut	middle	1930
Vilbaste	Vilbaste, TN 2, 697 (1) < Räpina khk. - Aune Vitsut < H. Kiudosi, Räpina Gümnaasium õpilane (1930) Sisestas Urmas Poska 2009, kontrollis Raivo Kalle 2009, redigeeris Tuul Sarv 2009		Taimede tarvitamine vanal ajal. /---/ Arstirohtudeks tarvitati kõiksugu marju, taimi. Tiisikushaigetele kaabiti haavakoort, mida enne päikse käes kuivatati ja siis keedeti sellest tee ja kuuse ja männi noortest võrsetest valmistatud teed anti.	Kuusk	Picea abies (L.) H.Karst.	Picea abies	Picea abies	Pinaceae	General	General	tuberculosis	Tiisikus	Vilbaste	Vilbaste, TN 2, 697 (1)	Võro	Räpina	Aune Vitsut	middle	1930
Vilbaste	Vilbaste, TN 2, 704 (7) < Räpina khk. - Aune Vitsut < J. Jaagund, Räpina Gümnaasium II kl. õpilane (1930) Sisestas Urmas Poska 2009, kontrollis Raivo Kalle 2009, redigeeris Tuul Sarv 2009		Kuuse ja männi noortest võrsetest valmistatud teed tarvitati tiisikuse arstimiseks.	Kuusk	Picea abies (L.) H.Karst.	Picea abies	Picea abies	Pinaceae	General	General	tuberculosis	Tiisikus	Vilbaste	Vilbaste, TN 2, 704 (7)	Võro	Räpina	Aune Vitsut	middle	1930
Vilbaste	Vilbaste, TN 7, 165 < Räpina khk. - Aune Vitsut < Edgar Konsap, Räpina Gümnaasiumi õpilane (1930) Sisestas Tiina Tamme 2009, kontrollis Raivo Kalle 2009, redigeeris Tuul Sarv 2009		Männa- ja kuuse noored kasvud on tiisikuserohi.	Kuusk	Picea abies (L.) H.Karst.	Picea abies	Picea abies	Pinaceae	General	General	tuberculosis	Tiisikus	Vilbaste	Vilbaste, TN 7, 165	Võro	Räpina	Aune Vitsut	middle	1930
Vilbaste	Vilbaste, TN 7, 189 (12) < Setumaa, Järvesuu v., Võpolsova k. - J. Haring end. Hanson < Grigori Egar, Värska algkooli V klassi õpilane (1929) Sisestas Tiina Tamme 2009, kontrollis Raivo Kalle 2009, redigeeris Tuul Sarv 2009		Kuusekasvud. Seesama [keedetakse ja tarvitatakse inimestele, kes on tiisikusehaiged].	Kuus	Picea abies (L.) H.Karst.	Picea abies	Picea abies	Pinaceae	General	General	tuberculosis	Tiisikus	Vilbaste	Vilbaste, TN 7, 189 (12)	Seto	Setomaa	J. Haring end. Hanson	middle	1929
Vilbaste	Vilbaste, TN 2, 659 (14) < Räpina khk. - Aune Vitsut < Aksel Tobrov, Räpina Gümnaasiumi II kl. õpilane (1930) Sisestas Urmas Poska 2009, kontrollis Raivo Kalle 2009, redigeeris Tuul Sarv 2009		[Rehmatismuse haiged.] Tehti ka kuusenõeltest vanni. Hobusesõnnikust valmistati vanni ja käidi selles.	Kuusk	Picea abies (L.) H.Karst.	Picea abies	Picea abies	Pinaceae	Musculoskeletal	Musculoskeletal	rheumatic	Reuma	Vilbaste	Vilbaste, TN 2, 659 (14)	Võro	Räpina	Aune Vitsut	middle	1930
Vilbaste	Vilbaste, TN 2, 669 (11) < Räpina khk. - Aune Vitsut < E. Türkson, Räpina Gümnaasiumi II kl. õpilane (1930) Sisestas Urmas Poska 2009, kontrollis Raivo Kalle 2009, redigeeris Tuul Sarv 2009		Kuuse ja männa noortest kasvudest tehakse vanni rematismuse vastu.	Kuusk	Picea abies (L.) H.Karst.	Picea abies	Picea abies	Pinaceae	Musculoskeletal	Musculoskeletal	rheumatic	Reuma	Vilbaste	Vilbaste, TN 2, 669 (11)	Võro	Räpina	Aune Vitsut	middle	1930
Vilbaste	Vilbaste, TN 2, 705 (15) < Räpina khk. - Aune Vitsut < J. Jaagund, Räpina Gümnaasium II kl. õpilane (1930) Sisestas Urmas Poska 2009, kontrollis Raivo Kalle 2009, redigeeris Tuul Sarv 2009		Reumatismuses jalgu vihuti nõgestega saunas ja käidi ka vannis, kuhu oli pandud hobusesõnnikut vee sekka, ning ka mahalangenud kuuseokastest tehtud vannis. /---/	Kuusk	Picea abies (L.) H.Karst.	Picea abies	Picea abies	Pinaceae	Musculoskeletal	Musculoskeletal	rheumatic	Reuma	Vilbaste	Vilbaste, TN 2, 705 (15)	Võro	Räpina	Aune Vitsut	middle	1930
Vilbaste	Vilbaste, TN 2, 709/10 (1) < Räpina khk. - Aune Vitsut < Räpina Gümnaasiumi õpilane, nimi teadmata (1930) Sisestas Urmas Poska 2009, kontrollis Raivo Kalle 2009, redigeeris Tuul Sarv 2009		Taimede tarvitamine vanal ajal. Vanasti, kui rahvas viletsalt elas ja nende kultuur arenemata oli, pidid nad leppima viletsamate oludega. Sel ajal tarvitati taimi kõiges majapidamises. Muidugi ka oskust nõudis see, missugust taime tarvitada ja missugust mitte. Kevadel, kui maa lumekattest vabanes ja igal pool rohi haljendas ning nõgesed omad pääd pistsid, olid noppijad nende kannul. Nõgestes[...]	Kuusk	Picea abies (L.) H.Karst.	Picea abies	Picea abies	Pinaceae	Musculoskeletal	Musculoskeletal	rheumatic	Reuma	Vilbaste	Vilbaste, TN 2, 709/10 (1)	Võro	Räpina	Aune Vitsut	middle	1930
Vilbaste	Vilbaste, TN 7, 161 (Ia) < Räpina khk. - Aune Vitsut < M. Viinapuu, Räpina Gümnaasiumi õpilane (1930) Sisestas Tiina Tamme 2009, kontrollis Raivo Kalle 2009, redigeeris Tuul Sarv 2009		Ka mänd oli arstirohutaim. Ta noori kevadisi kasve võeti teeks köha puhul ja vaigust keedeti rohtu mitmesuguste haavade arstimiseks. Samasugune tähtsus oli ka kuusevaigul. Ka nende mõlemate mähja söömisest arvati tervisele kasu.	Kuusk	Picea abies (L.) H.Karst.	Picea abies	Picea abies	Pinaceae	Respiratory	Respiratory	cough	Köha	Vilbaste	Vilbaste, TN 7, 161 (Ia)	Võro	Räpina	Aune Vitsut	middle	1930
Vilbaste	Vilbaste, TN 7, 227 (4) < Setumaa, Ersava k. - J. Haring end. Hanson < Anna Leping, Värska algkooli õpilane (1930) Sisestas Tiina Tamme 2009, kontrollis Raivo Kalle 2009, redigeeris Tuul Sarv 2009		Kuus. Tema noored kasvud keedetakse ära ja juuakse köha vastu.	Kuus	Picea abies (L.) H.Karst.	Picea abies	Picea abies	Pinaceae	Respiratory	Respiratory	cough	Köha	Vilbaste	Vilbaste, TN 7, 227 (4)	Seto	Setomaa	J. Haring end. Hanson	middle	1930
RKM	RKM I 3, 481 (1) < Räpina khk., Linte k. - Jaan Tolmusk < Jaan Tolmusk oma mälestuste järgi (1960) Sisestas Salle Kajak 2009, redigeeris Tuul Sepp 2010		Värskele haavale olnud heaks rohuks segamini keedetud mesi, kuusevaik ja rukkioras. See asetatud jahtunult haavale.	Kuusk	Picea abies (L.) H.Karst.	Picea abies	Picea abies	Pinaceae	Skin	Skin	fresh wound	Värske haav	RKM	RKM I 3, 481 (1)	Võro	Räpina	Jaan Tolmusk	late	1960
ERA	ERA II 150, 428 (6) < Räpina khk., Veriora v. - Daniel Lepson < Mari Ortus, s. 1867 ja Ann Tikker, s. 1859 (1937) Sisestas Eva-Kait Kärblane 2007, kontrollis Eva-Kait Kärblane 2007, redigeeris Luule Krikmann 2007, parandas Eva-Kait Kärblane 2007		Haavapõletik ehk rikkiläinud haava peale keedetakse järgmine salv: 1 osa mett, 1 osa kuusevaiku, 1 osa rukkijahu ja 0,5 osa värsket rukkiorast segatakse kokku ja keedetakse hästi pehmeks. Seda hoitakse ka salvina alal kuni tarvituseni.	Kuusk	Picea abies (L.) H.Karst.	Picea abies	Picea abies	Pinaceae	Skin	Skin	rotten wound	Mädanev haav Põletik	ERA	ERA II 150, 428 (6)	Võro	Räpina	Daniel Lepson	middle	1937
ERA	ERA II 150, 431 (24) < Räpina khk., Veriora v. - Daniel Lepson < Mari Ortus, s. 1867 ja Ann Tikker, s. 1859 (1937) Sisestas Eva-Kait Kärblane 2007, kontrollis Eva-Kait Kärblane 2007, redigeeris Luule Krikmann 2007, parandas Eva-Kait Kärblane 2007		Umbe. Lõhki aetud ehk millekagi torgatud haav, kuhu mustus sisse on läinud ja hakkab paistetama ja mäda tekitama. Võetakse 2 osa kuusevaiku ja 1 osa värsket võid, keedetas segi ja pannakse peale. Ka mässitas paistetanud koht takjalehe sisse.	Kuusk	Picea abies (L.) H.Karst.	Picea abies	Picea abies	Pinaceae	Skin	Skin	rotten wound	Haav Paise Umbes	ERA	ERA II 150, 431 (24)	Võro	Räpina	Daniel Lepson	middle	1937
Vilbaste	Vilbaste, TN 2, 233 (VI) < Setumaa, Värska v. - M. Kaasikmäe < Feodor Mäeots, Košelki algkooli V kl. õpilane (1937) Sisestas Tiina Tamme 2009, kontrollis Raivo Kalle 2009, redigeeris Tuul Sarv 2009		Kuusevaigust valmistatakse rohtu: kuusevaik, mesi ja püüdlijahu keedetakse kokku, siis pannakse haava peale.	Kuus	Picea abies (L.) H.Karst.	Picea abies	Picea abies	Pinaceae	Skin	Skin	wound	Haav	Vilbaste	Vilbaste, TN 2, 233 (VI)	Seto	Setomaa	M. Kaasikmäe	middle	1937
Vilbaste	Vilbaste, TN 2, 685 (5) < Räpina khk. - Aune Vitsut < H. Hersing, Räpina Gümnaasiumi õpilane (1930) Sisestas Urmas Poska 2009, kontrollis Raivo Kalle 2009, redigeeris Tuul Sarv 2009		Haava pääle pannakse jälle kuusevaiku, mis vere seisma paneb ja haige terveks teeb.	Kuusk	Picea abies (L.) H.Karst.	Picea abies	Picea abies	Pinaceae	Skin	Skin	wound	Haav	Vilbaste	Vilbaste, TN 2, 685 (5)	Võro	Räpina	Aune Vitsut	middle	1930
Vilbaste	Vilbaste, TN 2, 702/3 (12) < Räpina khk. - Aune Vitsut < L. Hendriken, Räpina Gümnaasium II kl. õpilane (1930) Sisestas Urmas Poska 2009, kontrollis Raivo Kalle 2009, redigeeris Tuul Sarv 2009		Kuusevaiku tarvitatakse haava peale panemiseks, sest siis ei pääse bakterid haava, kus võivad suured mädanikud tekkida.	Kuusk	Picea abies (L.) H.Karst.	Picea abies	Picea abies	Pinaceae	Skin	Skin	wound	Haav	Vilbaste	Vilbaste, TN 2, 702/3 (12)	Võro	Räpina	Aune Vitsut	middle	1930
Vilbaste	Vilbaste, TN 2, 704 (5) < Räpina khk. - Aune Vitsut < J. Jaagund, Räpina Gümnaasium II kl. õpilane (1930) Sisestas Urmas Poska 2009, kontrollis Raivo Kalle 2009, redigeeris Tuul Sarv 2009		Haavarohuna tarvitati kuusevaiku ja vahast, vaigust ja masinaõlist keedetud segu.	Kuusk	Picea abies (L.) H.Karst.	Picea abies	Picea abies	Pinaceae	Skin	Skin	wound	Haav	Vilbaste	Vilbaste, TN 2, 704 (5)	Võro	Räpina	Aune Vitsut	middle	1930
Vilbaste	Vilbaste, TN 7, 1001 (13) < Vastseliina khk., Misso v. - Kotlep Pärg, Pugola algkooli õpetaja < Meinhard Pai, Pugola algkooli V kl. õpilane (1937) Sisestas Alice Peetsu 2009, kontrollis Renata Sõukand 2009, redigeeris Tuul Sarv 2009		Kuusk -tarvitatakse vaiku haava peale panemiseks.	Kuusk	Picea abies (L.) H.Karst.	Picea abies	Picea abies	Pinaceae	Skin	Skin	wound	Haav	Vilbaste	Vilbaste, TN 7, 1001 (13)	Võro	Vastseliina	Kotlep Pärg, Pugola algkooli õpetaja	middle	1937
Vilbaste	Vilbaste, TN 7, 161 (Ia) < Räpina khk. - Aune Vitsut < M. Viinapuu, Räpina Gümnaasiumi õpilane (1930) Sisestas Tiina Tamme 2009, kontrollis Raivo Kalle 2009, redigeeris Tuul Sarv 2009		Ka mänd oli arstirohutaim. Ta noori kevadisi kasve võeti teeks köha puhul ja vaigust keedeti rohtu mitmesuguste haavade arstimiseks. Samasugune tähtsus oli ka kuusevaigul. Ka nende mõlemate mähja söömisest arvati tervisele kasu.	Kuusk	Picea abies (L.) H.Karst.	Picea abies	Picea abies	Pinaceae	Skin	Skin	wound	Haav	Vilbaste	Vilbaste, TN 7, 161 (Ia)	Võro	Räpina	Aune Vitsut	middle	1930
Vilbaste	Vilbaste, TN 7, 223 (5) < Setumaa, Kremesova k. - J. Haring end. Hanson < M. Ülenurm, Värska algkooli IV klassi õpilane (1930) Sisestas Tiina Tamme 2009, kontrollis Raivo Kalle 2009, redigeeris Tuul Sarv 2009		Pedaja- ja kuusevaik. Tehakse plaastrit, mis haava kinni kasvatab ja puhastab.	Kuus	Picea abies (L.) H.Karst.	Picea abies	Picea abies	Pinaceae	Skin	Skin	wound	Haav	Vilbaste	Vilbaste, TN 7, 223 (5)	Seto	Setomaa	J. Haring end. Hanson	middle	1930
Vilbaste	Vilbaste, TN 7, 226 (14) < Setumaa, Väike-Rõsna k. - J. Haring end. Hanson < Anna Und, Värska algkooli IV klassi õpilane (1930) Sisestas Tiina Tamme 2009, kontrollis Raivo Kalle 2009, redigeeris Tuul Sarv 2009		Kuusõvaik. Kui kuskil on haav, siis pannakse kuusõvaiku peale, see puhastab ära ja kasvatab.	Kuus	Picea abies (L.) H.Karst.	Picea abies	Picea abies	Pinaceae	Skin	Skin	wound	Haav	Vilbaste	Vilbaste, TN 7, 226 (14)	Seto	Setomaa	J. Haring end. Hanson	middle	1930
Vilbaste	Vilbaste, TN 7, 233 (7) < Setumaa, Mäsovitsa k. - J. Haring end. Hanson < J. Pille, Värska algkooli IV klassi õpilane (1930) Sisestas Tiina Tamme 2009, kontrollis Raivo Kalle 2009, redigeeris Tuul Sarv 2009		Pedäja- ehk kuusõvaik. Tarvitatakse haavadele.	Kuusk	Picea abies (L.) H.Karst.	Picea abies	Picea abies	Pinaceae	Skin	Skin	wound	Haav	Vilbaste	Vilbaste, TN 7, 233 (7)	Seto	Setomaa	J. Haring end. Hanson	middle	1930
Vilbaste	Vilbaste, TN 7, 237 (6) < Setumaa, Võpolsova k. - J. Haring end. Hanson < S. Teplenkov, Värska algkooli IV klassi õpilane (1930) Sisestas Tiina Tamme 2009, kontrollis Raivo Kalle 2009, redigeeris Tuul Sarv 2009		Männi- ja kuusevaik. Männi- ja kuusevaigust tehakse plaastrit ja pantakse haavade peale.	Kuus	Picea abies (L.) H.Karst.	Picea abies	Picea abies	Pinaceae	Skin	Skin	wound	Haav	Vilbaste	Vilbaste, TN 7, 237 (6)	Seto	Setomaa	J. Haring end. Hanson	middle	1930
Vilbaste	Vilbaste, TN 7, 239 (3) < Setumaa, Masovitsa k. - J. Haring end. Hanson < Praskovija Oraste, Värska algkooli IV klassi õpilane (1930) Sisestas Tiina Tamme 2009, kontrollis Raivo Kalle 2009, redigeeris Tuul Sarv 2009		Kuusevaiku tarvitatakse haavade peale.	Kuus	Picea abies (L.) H.Karst.	Picea abies	Picea abies	Pinaceae	Skin	Skin	wound	Haav	Vilbaste	Vilbaste, TN 7, 239 (3)	Seto	Setomaa	J. Haring end. Hanson	middle	1930
Vilbaste	Vilbaste, TN 7, 247 (12) < Setumaa, Värska al. - J. Haring end. Hanson < Leida Kelle, Värska algkooli IV klassi õpilane (1930) Sisestas Tiina Tamme 2009, kontrollis Raivo Kalle 2009, redigeeris Tuul Sarv 2009		Pedäjä- ja kuusõvaik. On hea haava peale panna.	Kuusk	Picea abies (L.) H.Karst.	Picea abies	Picea abies	Pinaceae	Skin	Skin	wound	Haav	Vilbaste	Vilbaste, TN 7, 247 (12)	Seto	Setomaa	J. Haring end. Hanson	middle	1930
Vilbaste	Vilbaste, TN 7, 188 (7) < Setumaa, Järvesuu v., Velna k. - J. Haring end. Hanson < Paul Sarja, Värska algkooli V klassi õpilane (1930) Sisestas Tiina Tamme 2009, kontrollis Raivo Kalle 2009, redigeeris Tuul Sarv 2009		Männiõied viina sees: seesama [? pannakse viina sisse ja tarvitatakse kõhurohuks].	Mänd	Pinus sylvestris L.	Pinus sylvestris	Pinus sylvestris	Pinaceae	Digestive	Digestive	stomach disease	Kõhuhaigused	Vilbaste	Vilbaste, TN 7, 188 (7)	Seto	Setomaa	J. Haring end. Hanson	middle	1930
Vilbaste	Vilbaste, TN 7, 233 (14) < Setumaa, Mäsovitsa k. - J. Haring end. Hanson < J. Pille, Värska algkooli IV klassi õpilane (1930) Sisestas Tiina Tamme 2009, kontrollis Raivo Kalle 2009, redigeeris Tuul Sarv 2009		Pedäjanõgla. Keedetakse teed ja juuakse kõhuvalu vastu.	Pedäjäs	Pinus sylvestris L.	Pinus sylvestris	Pinus sylvestris	Pinaceae	Digestive	Digestive	stomachache	Kõhuvalu	Vilbaste	Vilbaste, TN 7, 233 (14)	Seto	Setomaa	J. Haring end. Hanson	middle	1930
Vilbaste	Vilbaste, TN 2, 704 (8) < Räpina khk. - Aune Vitsut < J. Jaagund, Räpina Gümnaasium II kl. õpilane (1930) Sisestas Urmas Poska 2009, kontrollis Raivo Kalle 2009, redigeeris Tuul Sarv 2009		Tõrvaleent joodi siis, kui kardeti koolera külgehakkamist.	Mänd	Pinus sylvestris L.	Pinus sylvestris	Pinus sylvestris	Pinaceae	General	General	colera	Koolera	Vilbaste	Vilbaste, TN 2, 704 (8)	Võro	Räpina	Aune Vitsut	middle	1930
Vilbaste	Vilbaste, TN 2, 672 (1) < Räpina khk. - Aune Vitsut < G. Parmak, Räpina Gümnaasiumi II kl. õpilane (1930) Sisestas Urmas Poska 2009, kontrollis Raivo Kalle 2009, redigeeris Tuul Sarv 2009		Taimede tarvitamine vanal ajal. Nüüd meil on suured kauplused, kust võib saada raha eest kõiksugu tarvisminevat materjali. Seda aga vanal rahval ei olnud, siis tarvitasid rahvas tarvisminevaid materjale vabast loodusest. Enamalt jaolt saadi neid taimedelt. Puust tehti kõiksugu joogi- ja sööginõusid, mida meie ajal ei tarvitata. Samuti tehti põllutööriistad ja teised tööabinõud ikka p[...]	Mänd	Pinus sylvestris L.	Pinus sylvestris	Pinus sylvestris	Pinaceae	General	General	lung disease	Kopsuhaigused	Vilbaste	Vilbaste, TN 2, 672 (1)	Võro	Räpina	Aune Vitsut	middle	1930
Vilbaste	Vilbaste, TN 7, 1024 (6) < Vastseliina khk., Misso v. - Kotlep Pärg < Nikolai Ots, Pugola algkooli õpilane (1937) Sisestas Alice Peetsu 2009, kontrollis Renata Sõukand 2009, redigeeris Tuul Sepp 2009		Petäi - mänd - noortest männikasvudest valmistatud tee on rinnahaiguse vastu.	Petäi	Pinus sylvestris L.	Pinus sylvestris	Pinus sylvestris	Pinaceae	General	General	lung disease	Rinnahaigus	Vilbaste	Vilbaste, TN 7, 1024 (6)	Võro	Vastseliina	Kotlep Pärg	middle	1937
Vilbaste	Vilbaste, TN 7, 166 k < Räpina khk. - Aune Vitsut < Elsa Hirmo, Räpina Gümnaasiumi II klassi õpilane (1930) Sisestas Tiina Tamme 2009, kontrollis Raivo Kalle 2009, redigeeris Tuul Sarv 2009		Männa noortest kasvudest valmistatud teed tarvitatakse kopsu-, tiisikuse- ja rinnahaiguste vastu.	Mänd	Pinus sylvestris L.	Pinus sylvestris	Pinus sylvestris	Pinaceae	General	General	lung disease	Kopsuhaigused Rinnahaigus Tiisikus	Vilbaste	Vilbaste, TN 7, 166 k	Võro	Räpina	Aune Vitsut	middle	1930
Vilbaste	Vilbaste, TN 2, 233 (III) < Setumaa, Värska v. - M. Kaasikmäe < Feodor Mäeots, Košelki algkooli V kl. õpilane (1937) Sisestas Tiina Tamme 2009, kontrollis Raivo Kalle 2009, redigeeris Tuul Sarv 2009		Männikasvudest valmistatakse rohtu, pannakse anuma sisse. Pannakse esiti piim, siis männikasvud, aetakse tule peal kuumaks, siis juuakse.	Mänd	Pinus sylvestris L.	Pinus sylvestris	Pinus sylvestris	Pinaceae	General	General	medicine	Haigus määratlemata	Vilbaste	Vilbaste, TN 2, 233 (III)	Seto	Setomaa	M. Kaasikmäe	middle	1937
Vilbaste	Vilbaste, TN 7, 161 (Ia) < Räpina khk. - Aune Vitsut < M. Viinapuu, Räpina Gümnaasiumi õpilane (1930) Sisestas Tiina Tamme 2009, kontrollis Raivo Kalle 2009, redigeeris Tuul Sarv 2009		Ka mänd oli arstirohutaim. Ta noori kevadisi kasve võeti teeks köha puhul ja vaigust keedeti rohtu mitmesuguste haavade arstimiseks. Samasugune tähtsus oli ka kuusevaigul. Ka nende mõlemate mähja söömisest arvati tervisele kasu.	Mänd	Pinus sylvestris L.	Pinus sylvestris	Pinus sylvestris	Pinaceae	General	General	prophylactisc	Profülaktika	Vilbaste	Vilbaste, TN 7, 161 (Ia)	Võro	Räpina	Aune Vitsut	middle	1930
Vilbaste	Vilbaste, TN 7, 208 (12) < Räpina khk., Kahkva v., Suure-Veerksu k. - J. Haring end. Hanson < Johannes Hammelberg, Värska algkooli VI klassi õpilane (1930) Sisestas Tiina Tamme 2009, kontrollis Raivo Kalle 2009, redigeeris Tuul Sarv 2009		Männikasvud - keedetakse ära ja tarvitatakse lendva, reuma, tiiskuse vastu.	Mänd	Pinus sylvestris L.	Pinus sylvestris	Pinus sylvestris	Pinaceae	General	General	stroke	Rabandus	Vilbaste	Vilbaste, TN 7, 208 (12)	Võro	Räpina	J. Haring end. Hanson	middle	1930
ERA	ERA II 174, 21/2 (6) < Setu, Järvesuu v., Jatsmani k., Halliku t. - Mihkel Reinola < Maria Reinola, u. 70 a. (1937) Sisestas Eva-Kait Kärblane 2007, kontrollis Eva-Kait Kärblane 2007, redigeeris Luule Krikmann 2007, parandas Eva-Kait Kärblane 2007		Tiiskushaigõlõ andas umma kust juvvah, piiritusõ seeh olnu hussi liimt, havutõt pedäjakasva, mäihhä ja piiretust kus om olnuh kusikuklaisi. Veel tetas ka niimuudu, õt miiga seest võiet pudelihe meelütädäs kusikuklasõh. Nimäh jääväh sinna kinni. Sis pandas pudelilõ kork pääle ja pandas leeväküdsämise aigu leevä sisse hauduma. Tuud andas juvvah. Ka tsihki lehti ja palotakji[...]	Pedäjäs	Pinus sylvestris L.	Pinus sylvestris	Pinus sylvestris	Pinaceae	General	General	tuberculosis	Tiisikus	ERA	ERA II 174, 21/2 (6)	Seto	Setomaa	Mihkel Reinola	middle	1937
RKM	RKM II 59, 588/9 (36a) < Setumaa, Lõkova k. - Maria Linna (1956) Sisestas Raivo Kalle 2014		Tiisikusõ haigusõlõ keedeti tõrva liimi. Pangi tävve vii sisse panti tuup pedäjä tõrva, sis panti umbõhe plekk anomahe, tuul anomal pidi olõma plekist haamikõnõ ka iih ja haamil muidogi pulk ka iih. Tu annom oll muidogi päält ka kinni tinotõt. Sis tetti tuli anomalõ ala ja keedeti õigõ kõrd aigu. Kui arvati õt viländ jo kiitmiist sis lasti ar jaahtuda. Jaahtu ar sis lasti haam[...]	Pedäjäs	Pinus sylvestris L.	Pinus sylvestris	Pinus sylvestris	Pinaceae	General	General	tuberculosis	Tiisikus	RKM	RKM II 59, 588/9 (36a)	Seto	Setomaa	Maria Linna	late	1956
RKM	RKM II 59, 589/90 (36c) < Setumaa, Lõkova k. - Maria Linna (1956) Sisestas Salle Kajak 2007, kontrollis Salle Kajak 2007, redigeeris Tuul Sarv 2008		Pedäjakasust olõvat tsäid keedet ja juud tiiskusõ vasta. Ja pedäjakasva olõvat niisama ka süüd, ku arvati, õt rüüsss või tiisikusõst minnä. Kõik hüä söögi avitasõ ka tiiskusõ haigõt tervest tetä. Värski vasigõ liha ja kana liha olõvat väegä hüä tiiskusõ haigõlõ. Värski keededü kusõ ja kusõkala liim olõvat ka hüä kes põdõ tiiskuist. Makõ võid ja keededu n[...]	Pedäjäs	Pinus sylvestris L.	Pinus sylvestris	Pinus sylvestris	Pinaceae	General	General	tuberculosis	Tiisikus	RKM	RKM II 59, 589/90 (36c)	Seto	Setomaa	Maria Linna	late	1956
Vilbaste	Vilbaste, TN 2, 221 (5) < Setumaa, Värska v., Slobotka k. - M. Kaasikmäe < Nikolai Paloveer, Košelki algkooli VI kl. õpilane (1937) Sisestas Tiina Tamme 2009, kontrollis Raivo Kalle 2009, redigeeris Tuul Sarv 2009		Pedäjakasvud keedetakse kinnise kaane all. Tiisikuse vastu on hea.	Pedäjäs	Pinus sylvestris L.	Pinus sylvestris	Pinus sylvestris	Pinaceae	General	General	tuberculosis	Tiisikus	Vilbaste	Vilbaste, TN 2, 221 (5)	Seto	Setomaa	M. Kaasikmäe	middle	1937
Vilbaste	Vilbaste, TN 2, 225 (2) < Setumaa, Värska v., Võpolsova k. - M. Kaasikmäe < Grigori Egar, Košelki algkooli VI kl. õpilane (1937) Sisestas Tiina Tamme 2009, kontrollis Raivo Kalle 2009, redigeeris Tuul Sarv 2009		Männatilgad, süüakse, kui on tiisikus.	Mänd	Pinus sylvestris L.	Pinus sylvestris	Pinus sylvestris	Pinaceae	General	General	tuberculosis	Tiisikus	Vilbaste	Vilbaste, TN 2, 225 (2)	Seto	Setomaa	M. Kaasikmäe	middle	1937
Vilbaste	Vilbaste, TN 2, 230 (IV) < Setumaa, Värska v., Kremesova k. - M. Kaasikmäe < Mihail Ülenurm, Košelki algkooli V kl. õpilane (1937) Sisestas Tiina Tamme 2009, kontrollis Raivo Kalle 2009, redigeeris Tuul Sarv 2009		Umbse kaane all keedetud pedäjäkasvo tarvitatakse tiisikuse vastu.	Pedäjäs	Pinus sylvestris L.	Pinus sylvestris	Pinus sylvestris	Pinaceae	General	General	tuberculosis	Tiisikus	Vilbaste	Vilbaste, TN 2, 230 (IV)	Seto	Setomaa	M. Kaasikmäe	middle	1937
Vilbaste	Vilbaste, TN 2, 236 (II) < Setumaa, Värska v., Verhuulitsa k. - M. Kaasikmäe < G. Käola, Košelki algkooli VI kl. õpilane (1937) Sisestas Tiina Tamme 2009, kontrollis Raivo Kalle 2009, redigeeris Tuul Sarv 2009		Pedajakasvud keedetakse vee ehk piimaga ja juuakse tiisikuse vastu.	Pedajas	Pinus sylvestris L.	Pinus sylvestris	Pinus sylvestris	Pinaceae	General	General	tuberculosis	Tiisikus	Vilbaste	Vilbaste, TN 2, 236 (II)	Seto	Setomaa	M. Kaasikmäe	middle	1937
Vilbaste	Vilbaste, TN 2, 697 (1) < Räpina khk. - Aune Vitsut < H. Kiudosi, Räpina Gümnaasium õpilane (1930) Sisestas Urmas Poska 2009, kontrollis Raivo Kalle 2009, redigeeris Tuul Sarv 2009		Taimede tarvitamine vanal ajal. /---/ Arstirohtudeks tarvitati kõiksugu marju, taimi. Tiisikushaigetele kaabiti haavakoort, mida enne päikse käes kuivatati ja siis keedeti sellest tee ja kuuse ja männi noortest võrsetest valmistatud teed anti.	Mänd	Pinus sylvestris L.	Pinus sylvestris	Pinus sylvestris	Pinaceae	General	General	tuberculosis	Tiisikus	Vilbaste	Vilbaste, TN 2, 697 (1)	Võro	Räpina	Aune Vitsut	middle	1930
Vilbaste	Vilbaste, TN 2, 704 (7) < Räpina khk. - Aune Vitsut < J. Jaagund, Räpina Gümnaasium II kl. õpilane (1930) Sisestas Urmas Poska 2009, kontrollis Raivo Kalle 2009, redigeeris Tuul Sarv 2009		Kuuse ja männi noortest võrsetest valmistatud teed tarvitati tiisikuse arstimiseks.	Mänd	Pinus sylvestris L.	Pinus sylvestris	Pinus sylvestris	Pinaceae	General	General	tuberculosis	Tiisikus	Vilbaste	Vilbaste, TN 2, 704 (7)	Võro	Räpina	Aune Vitsut	middle	1930
Vilbaste	Vilbaste, TN 7, 1001 (4) < Vastseliina khk., Misso v. - Kotlep Pärg, Pugola algkooli õpetaja < Meinhard Pai, Pugola algkooli V kl. õpilane (1937) Sisestas Alice Peetsu 2009, kontrollis Renata Sõukand 2009, redigeeris Tuul Sarv 2009		Petaj - mänd. Tema kasve tarvitatakse tiisikusehaiguse vastu.	Mänd Pettai	Pinus sylvestris L.	Pinus sylvestris	Pinus sylvestris	Pinaceae	General	General	tuberculosis	Tiisikus	Vilbaste	Vilbaste, TN 7, 1001 (4)	Võro	Vastseliina	Kotlep Pärg, Pugola algkooli õpetaja	middle	1937
Vilbaste	Vilbaste, TN 7, 1020 (9) < Vastseliina khk., Misso v. - Kotlep Pärg, Pugola algkooli õpetaja < Helmut Kukk, Pugola algkooli õpilane (1937) Sisestas Alice Peetsu 2009, kontrollis Renata Sõukand 2009, redigeeris Tuul Sarv 2009		Pedaj - mänd. Tema kasve tarvitavad tiisikushaiged.	Mänd Pettai	Pinus sylvestris L.	Pinus sylvestris	Pinus sylvestris	Pinaceae	General	General	tuberculosis	Tiisikus	Vilbaste	Vilbaste, TN 7, 1020 (9)	Võro	Vastseliina	Kotlep Pärg, Pugola algkooli õpetaja	middle	1937
Vilbaste	Vilbaste, TN 7, 1081 (3) < Setumaa khk., Obinitsa k. - Boris Rea < mitmelt (1934) Sisestas Maire Heimola 2009, kontrollis Renata Sõukand 2009, redigeeris Tuul Sepp 2009		Betula verrucosa Ehrh. Kõiv. Kaseurvad ja männakasvud keedetakse umbe. Rohi tiisikuse vastu.	Mänd	Pinus sylvestris L.	Pinus sylvestris	Pinus sylvestris	Pinaceae	General	General	tuberculosis	Tiisikus	Vilbaste	Vilbaste, TN 7, 1081 (3)	Seto	Setomaa	Boris Rea	middle	1934
Vilbaste	Vilbaste, TN 7, 165 < Räpina khk. - Aune Vitsut < Edgar Konsap, Räpina Gümnaasiumi õpilane (1930) Sisestas Tiina Tamme 2009, kontrollis Raivo Kalle 2009, redigeeris Tuul Sarv 2009		Männa- ja kuuse noored kasvud on tiisikuserohi.	Mänd	Pinus sylvestris L.	Pinus sylvestris	Pinus sylvestris	Pinaceae	General	General	tuberculosis	Tiisikus	Vilbaste	Vilbaste, TN 7, 165	Võro	Räpina	Aune Vitsut	middle	1930
Vilbaste	Vilbaste, TN 7, 172 (16) < Setumaa, Mäe v., Rõsna k. - J. Haring end. Hanson < F. Laanetu, Värska algkooli VI klassi õpilane (1930) Sisestas Tiina Tamme 2009, kontrollis Raivo Kalle 2009, redigeeris Tuul Sarv 2009		Männaõied - keedetakse piimaga ja tarvitatakse tiisikuserohuks.	Mänd	Pinus sylvestris L.	Pinus sylvestris	Pinus sylvestris	Pinaceae	General	General	tuberculosis	Tiisikus	Vilbaste	Vilbaste, TN 7, 172 (16)	Seto	Setomaa	J. Haring end. Hanson	middle	1930
Vilbaste	Vilbaste, TN 7, 172 (28) < Setumaa, Mäe v., Rõsna k. - J. Haring end. Hanson < F. Laanetu, Värska algkooli VI klassi õpilane (1930) Sisestas Tiina Tamme 2009, kontrollis Raivo Kalle 2009, redigeeris Tuul Sarv 2009		Männi- ja kadajajuured - keedetakse (ummuses) umbses nõus ja tarvitatakse tiisikuse vastu.	Mänd	Pinus sylvestris L.	Pinus sylvestris	Pinus sylvestris	Pinaceae	General	General	tuberculosis	Tiisikus	Vilbaste	Vilbaste, TN 7, 172 (28)	Seto	Setomaa	J. Haring end. Hanson	middle	1930
Vilbaste	Vilbaste, TN 7, 208 (12) < Räpina khk., Kahkva v., Suure-Veerksu k. - J. Haring end. Hanson < Johannes Hammelberg, Värska algkooli VI klassi õpilane (1930) Sisestas Tiina Tamme 2009, kontrollis Raivo Kalle 2009, redigeeris Tuul Sarv 2009		Männikasvud - keedetakse ära ja tarvitatakse lendva, reuma, tiiskuse vastu.	Mänd	Pinus sylvestris L.	Pinus sylvestris	Pinus sylvestris	Pinaceae	General	General	tuberculosis	Tiisikus	Vilbaste	Vilbaste, TN 7, 208 (12)	Võro	Räpina	J. Haring end. Hanson	middle	1930
Vilbaste	Vilbaste, TN 7, 227 (6) < Setumaa, Ersava k. - J. Haring end. Hanson < Anna Leping, Värska algkooli õpilane (1930) Sisestas Tiina Tamme 2009, kontrollis Raivo Kalle 2009, redigeeris Tuul Sarv 2009		Petäj. Tema noori kasvukesi keedetakse ummusis ja selle leent tarvitatakse tiisikusehaigusele.	Pedäjäs	Pinus sylvestris L.	Pinus sylvestris	Pinus sylvestris	Pinaceae	General	General	tuberculosis	Tiisikus	Vilbaste	Vilbaste, TN 7, 227 (6)	Seto	Setomaa	J. Haring end. Hanson	middle	1930
Vilbaste	Vilbaste, TN 7, 243 (4) < Setumaa, Slobodka k. - J. Haring end. Hanson < Anastasia Tõllimägi, Värska algkooli IV klassi õpilane (1930) Sisestas Tiina Tamme 2009, kontrollis Raivo Kalle 2009, redigeeris Tuul Sarv 2009		Pedajakasv. Kevadel, kui männikasvud õitsevad, keedetakse ummuses ära ja juuakse, süüakse mähja ja männikasva tiisikuse korral.	Pedajas	Pinus sylvestris L.	Pinus sylvestris	Pinus sylvestris	Pinaceae	General	General	tuberculosis	Tiisikus	Vilbaste	Vilbaste, TN 7, 243 (4)	Seto	Setomaa	J. Haring end. Hanson	middle	1930
Vilbaste	Vilbaste, TN 7, 246 (8) < Setumaa, Värska al. - J. Haring end. Hanson < Leida Kelle, Värska algkooli IV klassi õpilane (1930) Sisestas Tiina Tamme 2009, kontrollis Raivo Kalle 2009, redigeeris Tuul Sarv 2009		Pedäjätilga. Süüakse tiisikuse ajal.	Pedäjäs	Pinus sylvestris L.	Pinus sylvestris	Pinus sylvestris	Pinaceae	General	General	tuberculosis	Tiisikus	Vilbaste	Vilbaste, TN 7, 246 (8)	Seto	Setomaa	J. Haring end. Hanson	middle	1930
Vilbaste	Vilbaste, TN 7, 249 (7) < Setumaa, Värska al. - J. Haring end. Hanson < Leonid Leopard, Värska algkooli IV klassi õpilane (1930) Sisestas Tiina Tamme 2009, kontrollis Raivo Kalle 2009, redigeeris Tuul Sarv 2009		Männikasusid tarvitatakse tiisikuse vastu.	Mänd	Pinus sylvestris L.	Pinus sylvestris	Pinus sylvestris	Pinaceae	General	General	tuberculosis	Tiisikus	Vilbaste	Vilbaste, TN 7, 249 (7)	Seto	Setomaa	J. Haring end. Hanson	middle	1930
Vilbaste	Vilbaste, TN 7, 174 (4) < Setumaa, Satserinna v., Sestniki k. - J. Haring end. Hanson < Nikolai Puusaar, Värska algkooli VI klassi õpilane (1930) Sisestas Tiina Tamme 2009, kontrollis Raivo Kalle 2009, redigeeris Tuul Sarv 2009		Männiõied ja -kasvud - keedetakse piima sees ja tarvitatakse jooksvahaigetele.	Mänd	Pinus sylvestris L.	Pinus sylvestris	Pinus sylvestris	Pinaceae	Musculoskeletal	Musculoskeletal	jooksva	Jooksva	Vilbaste	Vilbaste, TN 7, 174 (4)	Seto	Setomaa	J. Haring end. Hanson	middle	1930
Vilbaste	Vilbaste, TN 7, 177 (4) < Setumaa, Satserinna v., Sesniki k. - J. Haring end. Hanson < Kavril Üsäne, Värska algkooli V klassi õpilane (1930) Sisestas Tiina Tamme 2009, kontrollis Raivo Kalle 2009, redigeeris Tuul Sarv 2009		Männiõied ja -kasvud - pannakse piima sisse ja tarvitatakse jooksvahaigusele.	Mänd	Pinus sylvestris L.	Pinus sylvestris	Pinus sylvestris	Pinaceae	Musculoskeletal	Musculoskeletal	jooksva	Jooksva	Vilbaste	Vilbaste, TN 7, 177 (4)	Seto	Setomaa	J. Haring end. Hanson	middle	1930
Vilbaste	Vilbaste, TN 7, 198 (11) < Setumaa, Järvesuu v., Värska k. - J. Haring end. Hanson< Paul Kübar, Värska algkooli VI klassi õpilane (1929) Sisestas Tiina Tamme 2009, kontrollis Raivo Kalle 2009, redigeeris Tuul Sarv 2009		Männiõied ja -kasvud. Keedetakse piima sees ja tarvitatakse jooksvahaigetele.	Mänd	Pinus sylvestris L.	Pinus sylvestris	Pinus sylvestris	Pinaceae	Musculoskeletal	Musculoskeletal	jooksva	Jooksva	Vilbaste	Vilbaste, TN 7, 198 (11)	Seto	Setomaa	J. Haring end. Hanson	middle	1929
Vilbaste	Vilbaste, TN 2, 231 (III) < Vastseliina khk., Soe k. - M. Kaasikmäe < Voldemar Laugasson, Košelki algkooli V kl. õpilane (1937) Sisestas Tiina Tamme 2009, kontrollis Raivo Kalle 2009, redigeeris Tuul Sarv 2009		Männikasvud tuleb korjata kevadel. Teda tarvitatakse reumotiismuse vastu. Tuleb ära keeta ja selles vannitada.	Mänd	Pinus sylvestris L.	Pinus sylvestris	Pinus sylvestris	Pinaceae	Musculoskeletal	Musculoskeletal	rheumatic	Reuma	Vilbaste	Vilbaste, TN 2, 231 (III)	Võro	Vastseliina	M. Kaasikmäe	middle	1937
Vilbaste	Vilbaste, TN 2, 239 (2) < Setumaa, Värska v., Värska k. - M. Kaasikmäe < Anna Naabel, Košelki algkooli VI kl. õpilane (1937) Sisestas Tiina Tamme 2009, kontrollis Raivo Kalle 2009, redigeeris Tuul Sarv 2009		Pedajakasvud, kusikuklase pesa ja jõekalmused ehk „lesnagud“ keedetakse kinnise nõu sees ning seda tarvitatakse reumatismuse vastu.	Pedajas	Pinus sylvestris L.	Pinus sylvestris	Pinus sylvestris	Pinaceae	Musculoskeletal	Musculoskeletal	rheumatic	Reuma	Vilbaste	Vilbaste, TN 2, 239 (2)	Seto	Setomaa	M. Kaasikmäe	middle	1937
Vilbaste	Vilbaste, TN 2, 669 (11) < Räpina khk. - Aune Vitsut < E. Türkson, Räpina Gümnaasiumi II kl. õpilane (1930) Sisestas Urmas Poska 2009, kontrollis Raivo Kalle 2009, redigeeris Tuul Sarv 2009		Kuuse ja männa noortest kasvudest tehakse vanni rematismuse vastu.	Mänd	Pinus sylvestris L.	Pinus sylvestris	Pinus sylvestris	Pinaceae	Musculoskeletal	Musculoskeletal	rheumatic	Reuma	Vilbaste	Vilbaste, TN 2, 669 (11)	Võro	Räpina	Aune Vitsut	middle	1930
Vilbaste	Vilbaste, TN 5, 19 (15a) < Räpina khk., Räpina v. - Gustav Vilbaste < A. Havakats, Tartu Poeglastegümnaasiumi õpilane (1934) Sisestas Maire Heimola 2009, kontrollis Raivo Kalle 2009, redigeeris Tuul Sepp 2010		Männikasvu tee - reumatismusele.	Mänd	Pinus sylvestris L.	Pinus sylvestris	Pinus sylvestris	Pinaceae	Musculoskeletal	Musculoskeletal	rheumatic	Reuma	Vilbaste	Vilbaste, TN 5, 19 (15a)	Võro	Räpina	Gustav Vilbaste	middle	1934
Vilbaste	Vilbaste, TN 7, 208 (12) < Räpina khk., Kahkva v., Suure-Veerksu k. - J. Haring end. Hanson < Johannes Hammelberg, Värska algkooli VI klassi õpilane (1930) Sisestas Tiina Tamme 2009, kontrollis Raivo Kalle 2009, redigeeris Tuul Sarv 2009		Männikasvud - keedetakse ära ja tarvitatakse lendva, reuma, tiiskuse vastu.	Mänd	Pinus sylvestris L.	Pinus sylvestris	Pinus sylvestris	Pinaceae	Musculoskeletal	Musculoskeletal	rheumatic	Reuma	Vilbaste	Vilbaste, TN 7, 208 (12)	Võro	Räpina	J. Haring end. Hanson	middle	1930
ERA	ERA II 174, 21/2 (6) < Setu, Järvesuu v., Jatsmani k., Halliku t. - Mihkel Reinola < Maria Reinola, u. 70 a. (1937) Sisestas Eva-Kait Kärblane 2007, kontrollis Eva-Kait Kärblane 2007, redigeeris Luule Krikmann 2007, parandas Eva-Kait Kärblane 2007		Tiiskushaigõlõ andas umma kust juvvah, piiritusõ seeh olnu hussi liimt, havutõt pedäjakasva, mäihhä ja piiretust kus om olnuh kusikuklaisi. Veel tetas ka niimuudu, õt miiga seest võiet pudelihe meelütädäs kusikuklasõh. Nimäh jääväh sinna kinni. Sis pandas pudelilõ kork pääle ja pandas leeväküdsämise aigu leevä sisse hauduma. Tuud andas juvvah. Ka tsihki lehti ja palotakji[...]	Pedäjäs	Pinus sylvestris L.	Pinus sylvestris	Pinus sylvestris	Pinaceae	Respiratory	Respiratory	cough	Köha	ERA	ERA II 174, 21/2 (6)	Seto	Setomaa	Mihkel Reinola	middle	1937
RKM	RKM I 35, 270 (2) < Setumaa, Kundruse k. - Heiki Valk < Anne Tsäro, s. 1918 (1994) Sisestas Salle Kajak 2010, redigeeris Tuul Sepp 2010		Vanasti lastele köha ravimiseks lasti sisse hingata männipuust ahjuluua suitsu; kurguhaiguse puhul anti lambiõli.	Mänd	Pinus sylvestris L.	Pinus sylvestris	Pinus sylvestris	Pinaceae	Respiratory	Respiratory	cough	Köha	RKM	RKM I 35, 270 (2)	Seto	Setomaa	Heiki Valk	late	1994
RKM	RKM II 59, 589/90 (36c) < Setumaa, Lõkova k. - Maria Linna (1956) Sisestas Salle Kajak 2007, kontrollis Salle Kajak 2007, redigeeris Tuul Sarv 2008		Pedäjakasust olõvat tsäid keedet ja juud tiiskusõ vasta. Ja pedäjakasva olõvat niisama ka süüd, ku arvati, õt rüüsss või tiisikusõst minnä. Kõik hüä söögi avitasõ ka tiiskusõ haigõt tervest tetä. Värski vasigõ liha ja kana liha olõvat väegä hüä tiiskusõ haigõlõ. Värski keededü kusõ ja kusõkala liim olõvat ka hüä kes põdõ tiiskuist. Makõ võid ja keededu n[...]	Pedäjäs	Pinus sylvestris L.	Pinus sylvestris	Pinus sylvestris	Pinaceae	Respiratory	Respiratory	cough	Köha	RKM	RKM II 59, 589/90 (36c)	Seto	Setomaa	Maria Linna	late	1956
Vilbaste	Vilbaste, TN 10, 582 (4) < Vastseliina khk., Orava v. - Ida Raudsepp, s. 1892 (1966) Sisestas Tiina Tamme 2010, kontrollis Raivo Kalle 2010, redigeeris Tuul Sepp 2010		Verihain, pähnähäitsme, pihlõhäitsme, pedäjakasvu, vabarnavarrõ - kõik köhärohi.	Pedäjäs	Pinus sylvestris L.	Pinus sylvestris	Pinus sylvestris	Pinaceae	Respiratory	Respiratory	cough	Köha	Vilbaste	Vilbaste, TN 10, 582 (4)	Võro	Vastseliina	Ida Raudsepp, s. 1892	late	1966
Vilbaste	Vilbaste, TN 2, 229 (4) < Setumaa, Värska v., Määsovitsa k. - M. Kaasikmäe < Ivan Pille, Košelki algkooli V kl. õpilane (1937) Sisestas Tiina Tamme 2009, kontrollis Raivo Kalle 2009, redigeeris Tuul Sarv 2009		Umbse kaane all keedetud pedäjakasvo tarvitatakse köha vastu.	Pedäjäs	Pinus sylvestris L.	Pinus sylvestris	Pinus sylvestris	Pinaceae	Respiratory	Respiratory	cough	Köha	Vilbaste	Vilbaste, TN 2, 229 (4)	Seto	Setomaa	M. Kaasikmäe	middle	1937
Vilbaste	Vilbaste, TN 7, 161 (Ia) < Räpina khk. - Aune Vitsut < M. Viinapuu, Räpina Gümnaasiumi õpilane (1930) Sisestas Tiina Tamme 2009, kontrollis Raivo Kalle 2009, redigeeris Tuul Sarv 2009		Ka mänd oli arstirohutaim. Ta noori kevadisi kasve võeti teeks köha puhul ja vaigust keedeti rohtu mitmesuguste haavade arstimiseks. Samasugune tähtsus oli ka kuusevaigul. Ka nende mõlemate mähja söömisest arvati tervisele kasu.	Mänd	Pinus sylvestris L.	Pinus sylvestris	Pinus sylvestris	Pinaceae	Respiratory	Respiratory	cough	Köha	Vilbaste	Vilbaste, TN 7, 161 (Ia)	Võro	Räpina	Aune Vitsut	middle	1930
Vilbaste	Vilbaste, TN 7, 185 (9) < Setumaa, Järvesuu v., Värska k. - J. Haring end. Hanson < Matrona Luuskar, Värska algkooli V klassi õpilane (1929) Sisestas Tiina Tamme 2009, kontrollis Raivo Kalle 2009, redigeeris Tuul Sarv 2009		Männaõied - korjatakse tiisikuse ja köha vastu.	Mänd	Pinus sylvestris L.	Pinus sylvestris	Pinus sylvestris	Pinaceae	Respiratory	Respiratory	cough	Köha	Vilbaste	Vilbaste, TN 7, 185 (9)	Seto	Setomaa	J. Haring end. Hanson	middle	1929
Vilbaste	Vilbaste, TN 7, 223 (3) < Setumaa, Kremesova k. - J. Haring end. Hanson < M. Ülenurm, Värska algkooli IV klassi õpilane (1930) Sisestas Tiina Tamme 2009, kontrollis Raivo Kalle 2009, redigeeris Tuul Sarv 2009		Pedajakasvo. Keedetakse teed ja tarvitatakse köharohuks.	Pedajas	Pinus sylvestris L.	Pinus sylvestris	Pinus sylvestris	Pinaceae	Respiratory	Respiratory	cough	Köha	Vilbaste	Vilbaste, TN 7, 223 (3)	Seto	Setomaa	J. Haring end. Hanson	middle	1930
Vilbaste	Vilbaste, TN 7, 232 (8) < Setumaa, Kremesova k. - J. Haring end. Hanson < J. Paasma, Värska algkooli IV klassi õpilane (1930) Sisestas Tiina Tamme 2009, kontrollis Raivo Kalle 2009, redigeeris Tuul Sarv 2009		Viin ja pedajavaik. Viin ajatakse soojaks ja pannakse pedajavaik sisse ja juuakse köha ajal.	Pedajas	Pinus sylvestris L.	Pinus sylvestris	Pinus sylvestris	Pinaceae	Respiratory	Respiratory	cough	Köha	Vilbaste	Vilbaste, TN 7, 232 (8)	Seto	Setomaa	J. Haring end. Hanson	middle	1930
Vilbaste	Vilbaste, TN 7, 234 (3) < Setumaa, Mäsovitsa k. - J. Haring end. Hanson < J. Pille, Värska algkooli IV klassi õpilane (1930) Sisestas Tiina Tamme 2009, kontrollis Raivo Kalle 2009, redigeeris Tuul Sarv 2009		Pedäjakasvo. Keedetakse teed köha vastu.	Pedäjäs	Pinus sylvestris L.	Pinus sylvestris	Pinus sylvestris	Pinaceae	Respiratory	Respiratory	cough	Köha	Vilbaste	Vilbaste, TN 7, 234 (3)	Seto	Setomaa	J. Haring end. Hanson	middle	1930
Vilbaste	Vilbaste, TN 7, 239 (4) < Setumaa, Masovitsa k. - J. Haring end. Hanson < Praskovija Oraste, Värska algkooli IV klassi õpilane (1930) Sisestas Tiina Tamme 2009, kontrollis Raivo Kalle 2009, redigeeris Tuul Sarv 2009		Pedajatilku tarvitatakse köha vastu (keedetakse vees).	Pedajas	Pinus sylvestris L.	Pinus sylvestris	Pinus sylvestris	Pinaceae	Respiratory	Respiratory	cough	Köha	Vilbaste	Vilbaste, TN 7, 239 (4)	Seto	Setomaa	J. Haring end. Hanson	middle	1930
RKM	RKM II 59, 572 (7) < Setumaa, Lõkova k. - Maria Linna (1956) Sisestas Salle Kajak 2007, kontrollis Salle Kajak 2007, redigeeris Tuul Sarv 2008		Lahastu käe vai jala pääle panti õigõ puhast pedäjavaiku, mis oll nigu helm pääväga vällä sulanu, vaik avitas lahe kokko kasvata. Viil panti lahastu pääle uibojaku võidu, tuuga kasvi haigõ ruttu kinni.	Pedäjäs	Pinus sylvestris L.	Pinus sylvestris	Pinus sylvestris	Pinaceae	Skin	Skin	cut wound	Lõikehaav	RKM	RKM II 59, 572 (7)	Seto	Setomaa	Maria Linna	late	1956
H	H I 8, 332 (9) < Vastseliina khk. - Jaan Sandra (1895) Sisestas Ave Tupits 2001, kontrollis Salle Kajak 2006		Rüaoras, pedäjavaiguga seätu, parandap mädeneväd haava.	Pedäjäs	Pinus sylvestris L.	Pinus sylvestris	Pinus sylvestris	Pinaceae	Skin	Skin	rotten wound	Mädanev haav	H	H I 8, 332 (9)	Võro	Vastseliina	Jaan Sandra	early	1895
E	E 8° XII, 24 (63) < Räpina khk. - Matthias Johann Eisen (1932-1933) Sisestas Pille Parder 2003, kontrollis Salle Kajak 2006, redigeeris Luule Krikmann 2007, parandas Salle Kajak 2007		Haava arstimiseks võetakse männilt vaiku ja pannakse seda nartsuga haavale.	Mänd	Pinus sylvestris L.	Pinus sylvestris	Pinus sylvestris	Pinaceae	Skin	Skin	wound	Haav	E	E 8° XII, 24 (63)	Võro	Räpina	Matthias Johann Eisen	middle	1932-1933
ERA	ERA II 155, 692 (34) < Setu khk., Järvesuu v. Saarepää k. - Nikolai Sõrmus < Natalje Karusaar (1937) Sisestas USN, kollatsioneeris Kadi Sarv, redigeeris Luule Krikmann 2007, parandas Eva-Kait Kärblane 2007		Haavalõ pandas pedäjävaikko, tuu väiga puhastas ja hoit mädänemise iist.	Pedäjäs	Pinus sylvestris L.	Pinus sylvestris	Pinus sylvestris	Pinaceae	Skin	Skin	wound	Haav	ERA	ERA II 155, 692 (34)	Seto	Setomaa	Nikolai Sõrmus	middle	1937
Vilbaste	Vilbaste, TN 7, 161 (Ia) < Räpina khk. - Aune Vitsut < M. Viinapuu, Räpina Gümnaasiumi õpilane (1930) Sisestas Tiina Tamme 2009, kontrollis Raivo Kalle 2009, redigeeris Tuul Sarv 2009		Ka mänd oli arstirohutaim. Ta noori kevadisi kasve võeti teeks köha puhul ja vaigust keedeti rohtu mitmesuguste haavade arstimiseks. Samasugune tähtsus oli ka kuusevaigul. Ka nende mõlemate mähja söömisest arvati tervisele kasu.	Mänd	Pinus sylvestris L.	Pinus sylvestris	Pinus sylvestris	Pinaceae	Skin	Skin	wound	Haav	Vilbaste	Vilbaste, TN 7, 161 (Ia)	Võro	Räpina	Aune Vitsut	middle	1930
Vilbaste	Vilbaste, TN 7, 223 (5) < Setumaa, Kremesova k. - J. Haring end. Hanson < M. Ülenurm, Värska algkooli IV klassi õpilane (1930) Sisestas Tiina Tamme 2009, kontrollis Raivo Kalle 2009, redigeeris Tuul Sarv 2009		Pedaja- ja kuusevaik. Tehakse plaastrit, mis haava kinni kasvatab ja puhastab.	Pedajas	Pinus sylvestris L.	Pinus sylvestris	Pinus sylvestris	Pinaceae	Skin	Skin	wound	Haav	Vilbaste	Vilbaste, TN 7, 223 (5)	Seto	Setomaa	J. Haring end. Hanson	middle	1930
Vilbaste	Vilbaste, TN 7, 233 (7) < Setumaa, Mäsovitsa k. - J. Haring end. Hanson < J. Pille, Värska algkooli IV klassi õpilane (1930) Sisestas Tiina Tamme 2009, kontrollis Raivo Kalle 2009, redigeeris Tuul Sarv 2009		Pedäja- ehk kuusõvaik. Tarvitatakse haavadele.	Pedäjäs	Pinus sylvestris L.	Pinus sylvestris	Pinus sylvestris	Pinaceae	Skin	Skin	wound	Haav	Vilbaste	Vilbaste, TN 7, 233 (7)	Seto	Setomaa	J. Haring end. Hanson	middle	1930
Vilbaste	Vilbaste, TN 7, 237 (6) < Setumaa, Võpolsova k. - J. Haring end. Hanson < S. Teplenkov, Värska algkooli IV klassi õpilane (1930) Sisestas Tiina Tamme 2009, kontrollis Raivo Kalle 2009, redigeeris Tuul Sarv 2009		Männi- ja kuusevaik. Männi- ja kuusevaigust tehakse plaastrit ja pantakse haavade peale.	Mänd	Pinus sylvestris L.	Pinus sylvestris	Pinus sylvestris	Pinaceae	Skin	Skin	wound	Haav	Vilbaste	Vilbaste, TN 7, 237 (6)	Seto	Setomaa	J. Haring end. Hanson	middle	1930
Vilbaste	Vilbaste, TN 7, 247 (12) < Setumaa, Värska al. - J. Haring end. Hanson < Leida Kelle, Värska algkooli IV klassi õpilane (1930) Sisestas Tiina Tamme 2009, kontrollis Raivo Kalle 2009, redigeeris Tuul Sarv 2009		Pedäjä- ja kuusõvaik. On hea haava peale panna.	Pedäjäs	Pinus sylvestris L.	Pinus sylvestris	Pinus sylvestris	Pinaceae	Skin	Skin	wound	Haav	Vilbaste	Vilbaste, TN 7, 247 (12)	Seto	Setomaa	J. Haring end. Hanson	middle	1930
RKM	RKM II 59, 586 (30) < Setumaa, Lõkova k. - Maria Linna (1956) Sisestas Salle Kajak 2007, kontrollis Salle Kajak 2007, redigeeris Tuul Sarv 2008		Kõtutõbi om ka inemisõl väegä mitund muudu. Kui kõdust olti vallalõ, siis süüdi keedüt munna. Siis süüdi viil kuumast aetud mett. Keedeti tammõkuuri ja juudi tuud vett. Ostõti liikvat ka kõturohost. Ja söögisooda avitas ka kõttu paranda. Mõnõ löüse, õt piprõga viin om ka hüä kõturuuh. Söögipipõrd ka pejetas kõturohost.	Pipar	Piper nigrum L.	Piper nigrum L.	Piper nigrum L.	Piperaceae	Digestive	Digestive	diarrhea	Kõhutõbi	RKM	RKM II 59, 586 (30)	Seto	Setomaa	Maria Linna	late	1956
Vilbaste	Vilbaste, TN 2, 701 (9) < Räpina khk. - Aune Vitsut < L. Hendriken, Räpina Gümnaasium II kl. õpilane (1930) Sisestas Urmas Poska 2009, kontrollis Raivo Kalle 2009, redigeeris Tuul Sarv 2009		Kõhuvalu vastu on veel üks teine abinõu: pekstakse piprad puruks, pannakse viina sisse ning juuakse. /---/	Pipar	Piper nigrum L.	Piper nigrum L.	Piper nigrum L.	Piperaceae	Digestive	Digestive	stomachache	Kõhuvalu	Vilbaste	Vilbaste, TN 2, 701 (9)	Võro	Räpina	Aune Vitsut	middle	1930
Vilbaste	Vilbaste, TN 7, 243 (2) < Setumaa, Slobodka k. - J. Haring end. Hanson < Anastasia Tõllimägi, Värska algkooli IV klassi õpilane (1930) Sisestas Tiina Tamme 2009, kontrollis Raivo Kalle 2009, redigeeris Tuul Sarv 2009		Söögipipõr. Pandakse söögi sisse ja süüakse köha korral.	söögipipõr	Piper nigrum L.	Piper nigrum L.	Piper nigrum L.	Piperaceae	Respiratory	Respiratory	cough	Köha	Vilbaste	Vilbaste, TN 7, 243 (2)	Seto	Setomaa	J. Haring end. Hanson	middle	1930
RKM	RKM II 347, 139 (44) < Räpina khk., Leevaku k. - Mall Hiiemäe < Leida Häidson, s. 1907 (1980) Sisestas Salle Kajak 2008, kontrollis Salle Kajak 2008, redigeeris Tuul Sarv 2008		Kidsi olli. Paiselehega mähit kinni. Kus uss [uks] rüük, siis too usse paigal vaoti ka.	Paiseleht	Plantago major L.	Plantago major	Plantago major	Plantaginaceae	Culture bound disease	Culture bound disease	kidi	Kidi	RKM	RKM II 347, 139 (44)	Võro	Räpina	Mall Hiiemäe	late	1980
RKM	RKM II 59, 584 (28b) < Setumaa, Lõkova k. - Maria Linna (1956) Sisestas Salle Kajak 2007, kontrollis Salle Kajak 2007, redigeeris Tuul Sarv 2008		Kui silma veere oli haigõ, ku ülti, õt silmile om kuum sisse länü. Siis pejeti suvõaigu pääl õgasugutsid külmi lihavit lehti, nigu paisõlehte, peedilehti ja kapstalehti. Võieti silmä viiri päälsega. Kõüdeti kohopiim hõrrõ linadsõ närtsu sisse pejeti tuud ka pääl. Kõsti silmi hapnõpiimä leemega. Kõik rohitsamisõ piimaga oli, õt kuuma silmäst vällä kiski.	Paiseleht	Plantago major L.	Plantago major	Plantago major	Plantaginaceae	OTHER	Eye	eye diseases	Silmahaigused	RKM	RKM II 59, 584 (28b)	Seto	Setomaa	Maria Linna	late	1956
Vilbaste	Vilbaste, TN 2, 669 (14) < Räpina khk. - Aune Vitsut < E. Türkson, Räpina Gümnaasiumi II kl. õpilane (1930) Sisestas Urmas Poska 2009, kontrollis Raivo Kalle 2009, redigeeris Tuul Sarv 2009		Paiselehti tarvitatakse palaviku eemaldamiseks haigest kohast.	Paiseleht	Plantago major L.	Plantago major	Plantago major	Plantaginaceae	General	General	inflamation	Põletik	Vilbaste	Vilbaste, TN 2, 669 (14)	Võro	Räpina	Aune Vitsut	middle	1930
Vilbaste	Vilbaste, TN 2, 680 (3) < Räpina khk. - Aune Vitsut < Salme Lepund, Räpina Gümnaasiumi II kl. õpilane (1930) Sisestas Urmas Poska 2009, kontrollis Raivo Kalle 2009, redigeeris Tuul Sarv 2009		Paiselehti - liikmete äranihkumise vastu.	Paiseleht	Plantago major L.	Plantago major	Plantago major	Plantaginaceae	Musculoskeletal	Musculoskeletal	joint disease	Liigesehaigused	Vilbaste	Vilbaste, TN 2, 680 (3)	Võro	Räpina	Aune Vitsut	middle	1930
RKM	RKM II 59, 571/2 (6) < Setumaa, Lõkova k. - Maria Linna (1956) Sisestas Salle Kajak 2007, kontrollis Salle Kajak 2007, redigeeris Tuul Sarv 2008		/---/ Umbpalanut arstiti nii: kua sõrmõküütse all umbpalanu oll, tuul sõrmõl lõigati küüts lühkost. Sõrmõ otsa pejeti liha vai ka silgi suulleeme seeh, arvati, õt tu lasõ-õs edesi määdä. Saa-s suulleemest abi vai olõ-õs aigu kõõ kätt anomah pitä, siis pidi midägi sõrmõlõ pääle köütmä. Õt kuuma vällä kisusi, siis pejeti paisõlehti ja mui külmebid lihavit lehti[...]	Paiseleht	Plantago major L.	Plantago major	Plantago major	Plantaginaceae	Skin	Skin	abscess	Umbes	RKM	RKM II 59, 571/2 (6)	Seto	Setomaa	Maria Linna	late	1956
Vilbaste	Vilbaste, TN 2, 675 (4) < Räpina khk. - Aune Vitsut < Tootsman, Räpina Gümnaasiumi II kl. õpilane (1930) Sisestas Urmas Poska 2009, kontrollis Raivo Kalle 2009, redigeeris Tuul Sarv 2009		Tarvitati verejooksu kinnipanemiseks ka paiselehti.	Paiseleht	Plantago major L.	Plantago major	Plantago major	Plantaginaceae	Skin	Skin	bleeding	Verejooks	Vilbaste	Vilbaste, TN 2, 675 (4)	Võro	Räpina	Aune Vitsut	middle	1930
Vilbaste	Vilbaste, TN 2, 702/3 (14) < Räpina khk. - Aune Vitsut < L. Hendriken, Räpina Gümnaasium II kl. õpilane (1930) Sisestas Urmas Poska 2009, kontrollis Raivo Kalle 2009, redigeeris Tuul Sarv 2009		Ka haavad, kust veri jooksis, seoti paiselehega kinni. Haavu seoti enamasti kinni ämblikuvõrguga, see küll siia teema alla ei kuulu, aga tuleb ette. /---/ Ka inimesed tarvitavad taimi toiduks, ilma taimedeta oleks maakeral elu võimata, sest iga elav organism tarvitab taimi toiduks, kui just otse, siis kaudsel teel.	Paiselehe	Plantago major L.	Plantago major	Plantago major	Plantaginaceae	Skin	Skin	bleeding	Haav Verejooks	Vilbaste	Vilbaste, TN 2, 702/3 (14)	Võro	Räpina	Aune Vitsut	middle	1930
ERA	ERA II 150, 430 (17) < Räpina khk., Veriora v. - Daniel Lepson < Mari Ortus, s. 1867 ja Ann Tikker, s. 1859 (1937) Sisestas Eva-Kait Kärblane 2007, kontrollis Eva-Kait Kärblane 2007, redigeeris Luule Krikmann 2007, parandas Eva-Kait Kärblane 2007		Paised. Mädapaisetele võetakse värsked paiselehelehed, klopitas mahl välja ja pannakse peale.	Paiseleht	Plantago major L.	Plantago major	Plantago major	Plantaginaceae	Skin	Skin	boil	Paise	ERA	ERA II 150, 430 (17)	Võro	Räpina	Daniel Lepson	middle	1937
ERA	ERA II 155, 687 (13) < Setu khk., Mäe v., Võõpsu k. < Setu khk., Mäe v., Varesemäe k. - Nikolai Sõrmus < Marie Kütte, s. 1862 (1937) Sisestas USN, kollatsioneeris Kadi Sarv, redigeeris Luule Krikmann 2007, parandas Eva-Kait Kärblane 2007		Paisedi pääle kõlbasõ väiga häste paisõlehe koorõga (päälsega).	Paiseleht	Plantago major L.	Plantago major	Plantago major	Plantaginaceae	Skin	Skin	boil	Paise	ERA	ERA II 155, 687 (13)	Seto	Setomaa	Nikolai Sõrmus	middle	1937
H	H, R 9, 139 (11) < Setumaa < Põlva khk. - Jakob Hurt (1903) Sisestas Eva-Kait Kärblane 2006, kontrollis Eva-Kait Kärblane 2006	Plantago major	Umbleht, ummelehe, paiselehe = Plantago major. "Kui paistetas, sis pandase lehe pääle." [?].	Paiselehe Umbleht Ummelehe	Plantago major L.	Plantago major	Plantago major	Plantaginaceae	Skin	Skin	boil	Paise	H	H, R 9, 139 (11)	Seto	Setomaa	Jakob Hurt	early	1903
RKM	RKM II 59, 570/1 (5) < Setumaa, Lõkova k. - Maria Linna (1956) Sisestas Salle Kajak 2007, kontrollis Salle Kajak 2007, redigeeris Tuul Sarv 2008		Paisõhtõ pääle köüteti väkev tsialiha lips, tu hoit lämmä ja oll määri iist ka. Mõnõ pani nailõ paisilõ mis kavva edesi mädäsi, pääle ingusmääri (inglismääri), määr kisk väega mätä vällä ja sis väega haltas ka. Paisidõ pääle panti suvitsõl aol kõik määri ja roho pasõlehtiga, vai ka verevänakri lehtiga. Paisõlehti panti ka ilma minkõldaki paisõ pääle, a [...]	Paiseleht	Plantago major L.	Plantago major	Plantago major	Plantaginaceae	Skin	Skin	boil	Paise	RKM	RKM II 59, 570/1 (5)	Seto	Setomaa	Maria Linna	late	1956
Vilbaste	Vilbaste, TN 10, 582 (3) < Vastseliina khk., Orava v. - Ida Raudsepp, s. 1892 (1966) Sisestas Tiina Tamme 2010, kontrollis Raivo Kalle 2010, redigeeris Tuul Sepp 2010		[taimed arstimina]. Paisõleht, paisõrohi.	Paiseleht	Plantago major L.	Plantago major	Plantago major	Plantaginaceae	Skin	Skin	boil	Paise	Vilbaste	Vilbaste, TN 10, 582 (3)	Võro	Vastseliina	Ida Raudsepp, s. 1892	late	1966
Vilbaste	Vilbaste, TN 2, 685 (4) < Räpina khk. - Aune Vitsut < H. Hersing, Räpina Gümnaasiumi õpilane (1930) Sisestas Urmas Poska 2009, kontrollis Raivo Kalle 2009, redigeeris Tuul Sarv 2009		Kui on kellegil paised, siis pannakse paisele pääle paiselehti, mis kisuvad paise seest kuumust välja.	Paiseleht	Plantago major L.	Plantago major	Plantago major	Plantaginaceae	Skin	Skin	boil	Paise	Vilbaste	Vilbaste, TN 2, 685 (4)	Võro	Räpina	Aune Vitsut	middle	1930
Vilbaste	Vilbaste, TN 2, 688 (10) < Räpina khk. - Aune Vitsut < M. Anderson, Räpina Gümnaasiumi õpilane (1930) Sisestas Urmas Poska 2009, kontrollis Raivo Kalle 2009, redigeeris Tuul Sarv 2009		Paiselehti tarvitati paisete pääle panemiseks, mis võttis kuumust.	Paiseleht	Plantago major L.	Plantago major	Plantago major	Plantaginaceae	Skin	Skin	boil	Paise	Vilbaste	Vilbaste, TN 2, 688 (10)	Võro	Räpina	Aune Vitsut	middle	1930
Vilbaste	Vilbaste, TN 2, 702/3 (13) < Räpina khk. - Aune Vitsut < L. Hendriken, Räpina Gümnaasium II kl. õpilane (1930) Sisestas Urmas Poska 2009, kontrollis Raivo Kalle 2009, redigeeris Tuul Sarv 2009		Kui kehal kuidagi paise tekkis, siis pandi see paiselehega kinni.	Paiseleht	Plantago major L.	Plantago major	Plantago major	Plantaginaceae	Skin	Skin	boil	Paise	Vilbaste	Vilbaste, TN 2, 702/3 (13)	Võro	Räpina	Aune Vitsut	middle	1930
Vilbaste	Vilbaste, TN 7, 1099 (2)< Vastseliina khk. - J.Purje < mitmelt (1939) Sisestas Raivo Kalle 2012		Paiseleht [Rahvapärane nimi]. Suur teeleht (Plantago major) [Kirjakeelne nimi]. Pannakse paisete peale.	Paiseleht Suur teeleht	Plantago major L.	Plantago major	Plantago major	Plantaginaceae	Skin	Skin	boil	Paise	Vilbaste	Vilbaste, TN 7, 1099 (2)	Võro	Vastseliina	J.Purje	middle	1939
Vilbaste	Vilbaste, TN 7, 225 (3) < Setumaa, Väike-Rõsna k. - J. Haring end. Hanson < Anna Und, Värska algkooli IV klassi õpilane (1930) Sisestas Tiina Tamme 2009, kontrollis Raivo Kalle 2009, redigeeris Tuul Sarv 2009		Paisõleht. Kui jala peal on paise, siis pannakse paiseleht peale ja alaneb ära.	Paiseleht	Plantago major L.	Plantago major	Plantago major	Plantaginaceae	Skin	Skin	boil	Paise	Vilbaste	Vilbaste, TN 7, 225 (3)	Seto	Setomaa	J. Haring end. Hanson	middle	1930
Vilbaste	Vilbaste, TN 7, 987 (4) < Vastseliina khk., Misso v. - A. Hollo, Pugola algkooli õpetaja < Georg Tirul, Pugola algkooli V kl. õpilane, 14. a. (1930) Sisestas Alice Peetsu 2009, kontrollis Renata Sõukand 2009, redigeeris Tuul Sarv 2009		Paiselehti pandi paisete pääle, kus ta pidi paise parandama.	Paiseleht	Plantago major L.	Plantago major	Plantago major	Plantaginaceae	Skin	Skin	boil	Paise	Vilbaste	Vilbaste, TN 7, 987 (4)	Võro	Vastseliina	A. Hollo, Pugola algkooli õpetaja	middle	1930
Vilbaste	Vilbaste, TN 2, 695 (6) < Räpina khk. - Aune Vitsut < Harry Mälberg Räpina Gümnaasium õpilane (1930) Sisestas Urmas Poska 2009, kontrollis Raivo Kalle 2009, redigeeris Tuul Sarv 2009		Paiselehti tarvitati ka põlenud haaval valuvõtjana.	Paiseleht	Plantago major L.	Plantago major	Plantago major	Plantaginaceae	Skin	Skin	burned wound	Põletushaav	Vilbaste	Vilbaste, TN 2, 695 (6)	Võro	Räpina	Aune Vitsut	middle	1930
RKM	RKM II 317, 475 (70e) < Vastseliina khk. < Mäesuka k. - Paulopriit Voolaine < Olga Sinka, s. 1905 (1975) Sisestas Salle Kajak 2008, kontrollis Salle Kajak 2008, redigeeris Tuul Sarv 2008		Paisõleht om varbavalu vasta, ku varbavaihõ oma haudunu. Viiso lasi roostõvett läbi, varbavaihõ naksi valutama, panni paisõlehti pääle.	Paiseleht	Plantago major L.	Plantago major	Plantago major	Plantaginaceae	Skin	Skin	eruption	Haudumine	RKM	RKM II 317, 475 (70e)	Võro	Vastseliina	Paulopriit Voolaine	late	1975
Vilbaste	Vilbaste, TN 2, 222 (4) < Setumaa, Värska v., Värska k. - M. Kaasikmäe < Leonhard Tensing, Košelki algkooli IV kl. õpilane (1937) Sisestas Tiina Tamme 2009, kontrollis Raivo Kalle 2009, redigeeris Tuul Sarv 2009		Paiselehte pannakse paisete, haavade, konnasilmade peale.	Paiseleht	Plantago major L.	Plantago major	Plantago major	Plantaginaceae	Skin	Skin	warts	Konnasilm	Vilbaste	Vilbaste, TN 2, 222 (4)	Seto	Setomaa	M. Kaasikmäe	middle	1937
Vilbaste	Vilbaste, TN 2, 222 (4) < Setumaa, Värska v., Värska k. - M. Kaasikmäe < Leonhard Tensing, Košelki algkooli IV kl. õpilane (1937) Sisestas Tiina Tamme 2009, kontrollis Raivo Kalle 2009, redigeeris Tuul Sarv 2009		Paiselehte pannakse paisete, haavade, konnasilmade peale.	Paiseleht	Plantago major L.	Plantago major	Plantago major	Plantaginaceae	Skin	Skin	wound	Haav Paise	Vilbaste	Vilbaste, TN 2, 222 (4)	Seto	Setomaa	M. Kaasikmäe	middle	1937
Vilbaste	Vilbaste, TN 2, 663 (9) < Räpina khk. - Aune Vitsut < L. Otsing, Räpina Gümnaasiumi II kl. õpilane (1930) Sisestas Urmas Poska 2009, kontrollis Raivo Kalle 2009, redigeeris Tuul Sarv 2009		Teelehti pandi paisete peale, mis kuumust võtsid.	Teeleht	Plantago major L.	Plantago major	Plantago major	Plantaginaceae	Skin	Skin	boil	Paise	Vilbaste	Vilbaste, TN 2, 663 (9)	Võro	Räpina	Aune Vitsut	middle	1930
RKM	RKM II 210, 534 (5b) < Räpina khk., Meeksi v., Virvissaare k., Tamme t. - Mall Proodel < Aliide Padar, u. 75 a (1966) Sisestas Ave Tupits 2000, kontrollis Eva-Kait Kärblane 2007, redigeeris Tuul Sarv 2008		Teeleht paistetuse vastu ümber mähkida.	Teeleht	Plantago major L.	Plantago major	Plantago major	Plantaginaceae	Skin	Skin	inflamation	Paistetus	RKM	RKM II 210, 534 (5b)	Võro	Räpina	Mall Proodel	late	1966
Vilbaste	Vilbaste, TN 2, 672 (3) < Räpina khk. - Aune Vitsut < G. Parmak, Räpina Gümnaasiumi II kl. õpilane (1930) Sisestas Urmas Poska 2009, kontrollis Raivo Kalle 2009, redigeeris Tuul Sarv 2009		Ka teelehti tarvitati haavade ja paisete kinnisidumiseks.	Teeleht	Plantago major L.	Plantago major	Plantago major	Plantaginaceae	Skin	Skin	rotten wound	Haav Paise	Vilbaste	Vilbaste, TN 2, 672 (3)	Võro	Räpina	Aune Vitsut	middle	1930
Vilbaste	Vilbaste, TN 7, 1087 (55) < Setumaa khk., Obinitsa k. - Boris Rea < mitmelt (1932) Sisestas Maire Heimola 2009, kontrollis Renata Sõukand 2009, redigeeris Tuul Sepp 2009	Polygala amarum L.	Polygala amarum L. Vahulill? Kevadel pestakse õitega nägu, käsi ja jalgu, teeb nad eriti puhtaks, valgeks.	Vahulill	Polygala amarella Crantz	OTHER	Polygala amarella	Polygonaceae	Skin	Skin	for beauty	Iluravi	Vilbaste	Vilbaste, TN 7, 1087 (55)	Seto	Setomaa	Boris Rea	middle	1932
RKM	RKM II 210, 183/4 (61) < Räpina khk., Rasina v., Matsisaare k., Kagova t. - Mall Proodel < Ida Poska, 84 a (1966) Sisestas Ave Tupits 2000, kontrollis Eva-Kait Kärblane 2007, redigeeris Tuul Sarv 2008		Nisõldushaina, ne omma jakolise. Kui midagi ära nisõldad, kas jala vai käe, siis paned kuuma vee sisse, siis lapi pääle ja mähit. Siis saa terves. Meil oli hobõsõl jalg nisõldu, panime rohu.	Nisõldushaina	Polygonum arenastrum Boreau	Polygonum arenastrum	Polygonum arenastrum	Polygonaceae	Musculoskeletal	Musculoskeletal	joint dislocation	Nikastus	RKM	RKM II 210, 183/4 (61)	Võro	Räpina	Mall Proodel	late	1966
RKM	RKM II 210, 531 (8) < Räpina khk., Meeksi v., Virvissaare k., Tamme t. - Mall Proodel < Taniel Padar, 82 a (1966) Sisestas Ave Tupits 2000, kontrollis Eva-Kait Kärblane 2007, redigeeris Tuul Sarv 2008		Niseldushein - toorelt mähitakse peale. Kui kuskilt nikaldanu, siis panna peale. [Niseldusheinaks nimetatakse linnurohtu]	Niseldushein	Polygonum arenastrum Boreau	Polygonum arenastrum	Polygonum arenastrum	Polygonaceae	Musculoskeletal	Musculoskeletal	joint dislocation	Nikastus	RKM	RKM II 210, 531 (8)	Võro	Räpina	Mall Proodel	late	1966
Vilbaste	Vilbaste, TN 7, 244 (11) < Setumaa, Slobodka k. - J. Haring end. Hanson < Anastasia Tõllimägi, Värska algkooli IV klassi õpilane (1930) Sisestas Tiina Tamme 2009, kontrollis Raivo Kalle 2009, redigeeris Tuul Sarv 2009		Takjaleht ja morohaina leht. Pigistatakse lehest leent välja ja pannakse klaasi, on hea haavade rohi.	Morohain	Polygonum arenastrum Boreau	Polygonum arenastrum	Polygonum arenastrum	Polygonaceae	Skin	Skin	wound	Haav	Vilbaste	Vilbaste, TN 7, 244 (11)	Seto	Setomaa	J. Haring end. Hanson	middle	1930
Vilbaste	Vilbaste, TN 5, 16 (11) < Räpina khk., Räpina v. - Gustav Vilbaste < A. Havakats, Tartu Poeglastegümnaasiumi õpilane (1934) Sisestas Maire Heimola 2009, kontrollis Raivo Kalle 2009, redigeeris Tuul Sepp 2010	Polygonum aviculare	Polygonum aviculare - niseldumise korral mässida tooreid taimi ümber haige koha. Niseldumine = nikastumine.		Polygonum aviculare L.	OTHER	Polygonum aviculare	Polygonaceae	Musculoskeletal	Musculoskeletal	joint dislocation	Nikastus	Vilbaste	Vilbaste, TN 5, 16 (11)	Võro	Räpina	Gustav Vilbaste	middle	1934
ERA	ERA II 155, 685 (2) < Setu khk., Mäe v., Igrise k. - Nikolai Sõrmus < Mikit Raugmägi, 72 a. (1937) Sisestas USN, kollatsioneeris Ell Vahtramäe, redigeeris Luule Krikmann 2007, parandas Eva-Kait Kärblane 2007		Tiiskusõ vasta kõgõ paremb om haavakoorõ lipõ. Tuu saa nii kõva, et palotas su õkva ar, ko pallö ja vägevät tiit. Tegemine om nii, et haavakuur palotadas tuhalõ, sis pandas kuuma vii sisse, leotadas ja siätäs. Peräst lastas läbi rõiva, et sago rõiva pääle jääsi. Tuu liim, mis saa, tuud juvvas, ko parajedi ar jaahus - kuuma saa-ai jo juvva.	Haab	Populus tremula L.	OTHER	Populus tremula	Salicaceae	General	General	tuberculosis	Tiisikus	ERA	ERA II 155, 685 (2)	Seto	Setomaa	Nikolai Sõrmus	middle	1937
Vilbaste	Vilbaste, TN 2, 697 (1) < Räpina khk. - Aune Vitsut < H. Kiudosi, Räpina Gümnaasium õpilane (1930) Sisestas Urmas Poska 2009, kontrollis Raivo Kalle 2009, redigeeris Tuul Sarv 2009		Taimede tarvitamine vanal ajal. /---/ Arstirohtudeks tarvitati kõiksugu marju, taimi. Tiisikushaigetele kaabiti haavakoort, mida enne päikse käes kuivatati ja siis keedeti sellest tee ja kuuse ja männi noortest võrsetest valmistatud teed anti.	Haab	Populus tremula L.	OTHER	Populus tremula	Salicaceae	General	General	tuberculosis	Tiisikus	Vilbaste	Vilbaste, TN 2, 697 (1)	Võro	Räpina	Aune Vitsut	middle	1930
H	H II 3, 569a < Setumaa < Vastseliina khk. - Hindrik Prants (1889) Sisestas Raivo Kalle 2014		Verehaina kasusõ kuivev, moiso´ maa pääl, saarõ lehe muoedu, väikeste kõllotside häermidega, noidõga pandas haaba kinni, kui veri juosk.	Verehain	Potentilla argentea L.	OTHER	Potentilla argentea	Rosaceae	Skin	Skin	bleeding	Haav Verejooks	H	H II 3, 569a	Seto	Setomaa	Hindrik Prants	early	1889
Vilbaste	Vilbaste, TN 7, 164k < Räpina khk. - Aune Vitsut < Edgar Konsap, Räpina Gümnaasiumi õpilane (1930) Sisestas Tiina Tamme 2009, kontrollis Raivo Kalle 2009, redigeeris Tuul Sarv 2009		Tedremadar on verehaiguste vastu.	Tedremadar	Potentilla erecta (L.) Raeusch.	Potentilla erecta	Potentilla erecta	Rosaceae	OTHER	Blood	poor blood	Verevaesus	Vilbaste	Vilbaste, TN 7, 164k	Võro	Räpina	Aune Vitsut	middle	1930
H	H II 32, 631 (98) < Räpina khk. - Joosep Poolakess (1889) Sisestas Renata Sõukand 2004, kontrollis Eva-Kait Kärblane 2006		Maarjaritskad - mädarõikad olla head sisimese valu vastu. Selle haiguse parandamiseks pruugitud ka tedremarane rohtu viina sees.	Tedremaran	Potentilla erecta (L.) Raeusch.	Potentilla erecta	Potentilla erecta	Rosaceae	Culture bound disease	Culture bound disease	internal disease	Seest haigus	H	H II 32, 631 (98)	Võro	Räpina	Joosep Poolakess	early	1889
H	H II 71, 526 (2a) < Vastseliina khk. - Jaan Jakobson (1903) Sisestas USN, kontrollis Eva-Kait Kärblane 2006		Vanal ajal, kui tohtrid es ole, sis rohitsiva rahvas hinnäst ja eläjid oma tarkusega. Kui kelgi sisemine haigus olli, sis kaibädi kostki suust mättä päält, kos neid kasvi, miä kutsutas "nabahaina juurõd". Need kuivedi edimäld ärä, sis pesti piinüs ja panti viina sisse. Sis kui inemine seda suutäüve võtt, sis olli sedamaid kõtu- ehk sesemine valu kaonu.	Nabahain	Potentilla erecta (L.) Raeusch.	Potentilla erecta	Potentilla erecta	Rosaceae	Culture bound disease	Culture bound disease	internal disease	Seest haigus	H	H II 71, 526 (2a)	Võro	Vastseliina	Jaan Jakobson	early	1903
Vilbaste	Vilbaste, TN 2, 240 (5) < Setumaa, Värska v., Värska k. - M. Kaasikmäe < Anna Naabel, Košelki algkooli VI kl. õpilane (1937) Sisestas Tiina Tamme 2009, kontrollis Raivo Kalle 2009, redigeeris Tuul Sarv 2009		Tedremarja juured kooritakse ära ja pestakse puhtaks ning kuivatatakse päiksepaistel ehk tuasoenduses. Kui ära on kuivatatud, siis pannakse kuhugi nõusse, kallatakse viin ehk eeter peale, lastakse kaheksa päeva seista ning seda tarvitatakse arstirohuna sisemise valu vastu.	Tedremarja juured	Potentilla erecta (L.) Raeusch.	Potentilla erecta	Potentilla erecta	Rosaceae	Culture bound disease	Culture bound disease	internal disease	Seest haigus	Vilbaste	Vilbaste, TN 2, 240 (5)	Seto	Setomaa	M. Kaasikmäe	middle	1937
Vilbaste	Vilbaste, TN 2, 668 (2) < Räpina khk. - Aune Vitsut < E. Türkson, Räpina Gümnaasiumi II kl. õpilane (1930) Sisestas Urmas Poska 2009, kontrollis Raivo Kalle 2009, redigeeris Tuul Sarv 2009		Tedremarana juuri tarvitati sisemise haiguse vastu.	Tedremaran	Potentilla erecta (L.) Raeusch.	Potentilla erecta	Potentilla erecta	Rosaceae	Culture bound disease	Culture bound disease	internal disease	Seest haigus	Vilbaste	Vilbaste, TN 2, 668 (2)	Võro	Räpina	Aune Vitsut	middle	1930
Vilbaste	Vilbaste, TN 7, 245 (3) < Setumaa, Värska al. - J. Haring end. Hanson < Leida Kelle, Värska algkooli IV klassi õpilane (1930) Sisestas Tiina Tamme 2009, kontrollis Raivo Kalle 2009, redigeeris Tuul Sarv 2009		Tedremarahaina juurõ. Pandakse juured tee ehk viina sisse ja juuakse kõhuvalu ehk südame pööritamise vastu.	Tedremaran	Potentilla erecta (L.) Raeusch.	Potentilla erecta	Potentilla erecta	Rosaceae	Digestive	Digestive	nausea	Iiveldus	Vilbaste	Vilbaste, TN 7, 245 (3)	Seto	Setomaa	J. Haring end. Hanson	middle	1930
ERA	EFA I 9, 236/7 (1) < Räpina khk., Võõpsu k. - Astrid Tuisk < Ehtel Tuisk, s. 1973 (1996) Sisestas Salle Kajak 2009, kontrollis Raivo Kalle 2010, redigeeris Tuul Sepp 2011		Meie korjame marana juurikat. Kuivatame, teeme tükkideks, kallame viina peale. Seda võib seal hoida kaua, kui viin pealt otsa saab, võib juurde kallata. See on kõige parem kõhurohi. Lapsele teen teed sellest. Vanaema ütles veel vist kalgan sellele nimeks.	Maran, kalgan	Potentilla erecta (L.) Raeusch.	Potentilla erecta	Potentilla erecta	Rosaceae	Digestive	Digestive	stomach disease	Kõhuhaigused	ERA	EFA I 9, 236/7 (1)	Võro	Räpina	Astrid Tuisk	late	1996
Vilbaste	Vilbaste, TN 2, 222 (1) < Setumaa, Värska v., Värska k. - M. Kaasikmäe < Leonhard Tensing, Košelki algkooli IV kl. õpilane (1937) Sisestas Tiina Tamme 2009, kontrollis Raivo Kalle 2009, redigeeris Tuul Sarv 2009		Arstirohuks tarvitatakse Värska küla ümbruses allpool nimetatud taimi järgmiselt. Tedremarani juuri leotatakse viina sees ja tarvitatakse kõhuhaiguste vastu.	Tedremaran	Potentilla erecta (L.) Raeusch.	Potentilla erecta	Potentilla erecta	Rosaceae	Digestive	Digestive	stomach disease	Kõhuhaigused	Vilbaste	Vilbaste, TN 2, 222 (1)	Seto	Setomaa	M. Kaasikmäe	middle	1937
Vilbaste	Vilbaste, TN 2, 704 (10) < Räpina khk. - Aune Vitsut < J. Jaagund, Räpina Gümnaasium II kl. õpilane (1930) Sisestas Urmas Poska 2009, kontrollis Raivo Kalle 2009, redigeeris Tuul Sarv 2009		Kõhuhaiguste vastu tarvitati tedremarana juured viinaga.	Tedremaran	Potentilla erecta (L.) Raeusch.	Potentilla erecta	Potentilla erecta	Rosaceae	Digestive	Digestive	stomach disease	Kõhuhaigused	Vilbaste	Vilbaste, TN 2, 704 (10)	Võro	Räpina	Aune Vitsut	middle	1930
Vilbaste	Vilbaste, TN 7, 1099 (13) < Vastseliina khk. - J.Purje < mitmelt (1939) Sisestas Raivo Kalle 2012		Nabahain [Rahvapärane nimi]. Tedremaran (Potentilla tormentilla) [Kirjakeelne nimi]. Kuivatatud juures viina sisse - kõhu rohuks.	Nabahain	Potentilla erecta (L.) Raeusch.	Potentilla erecta	Potentilla erecta	Rosaceae	Digestive	Digestive	stomach disease	Kõhuhaigused	Vilbaste	Vilbaste, TN 7, 1099 (13)	Võro	Vastseliina	J.Purje	middle	1939
Vilbaste	Vilbaste, TN 2, 658 (8) < Räpina khk. - Aune Vitsut < Aksel Tobrov, Räpina Gümnaasiumi II kl. õpilane (1930) Sisestas Urmas Poska 2009, kontrollis Raivo Kalle 2009, redigeeris Tuul Sarv 2009		[Kõhuvalu vastu.] Siis pandi ka veel tedremarana juuri viina sees,	Tedremaran	Potentilla erecta (L.) Raeusch.	Potentilla erecta	Potentilla erecta	Rosaceae	Digestive	Digestive	stomachache	Kõhuvalu	Vilbaste	Vilbaste, TN 2, 658 (8)	Võro	Räpina	Aune Vitsut	middle	1930
Vilbaste	Vilbaste, TN 2, 665 (16) < Räpina khk. - Aune Vitsut < M. Munsk, Räpina Gümnaasiumi II kl. õpilane (1930) Sisestas Urmas Poska 2009, kontrollis Raivo Kalle 2009, redigeeris Tuul Sarv 2009		Juuda- ja jumalakäpa ja tedremarana juuri pannakse viina sisse, mida siis kõhuvalu vastu tarvitatakse.	Tedremaran	Potentilla erecta (L.) Raeusch.	Potentilla erecta	Potentilla erecta	Rosaceae	Digestive	Digestive	stomachache	Kõhuvalu	Vilbaste	Vilbaste, TN 2, 665 (16)	Võro	Räpina	Aune Vitsut	middle	1930
Vilbaste	Vilbaste, TN 2, 675 (5) < Räpina khk. - Aune Vitsut < Tootsman, Räpina Gümnaasiumi II kl. õpilane (1930) Sisestas Urmas Poska 2009, kontrollis Raivo Kalle 2009, redigeeris Tuul Sarv 2009		Kõhuvalu vastu tarvitati balderjaani- ja tedremarana juuri viina sees.	Tedremaran	Potentilla erecta (L.) Raeusch.	Potentilla erecta	Potentilla erecta	Rosaceae	Digestive	Digestive	stomachache	Kõhuvalu	Vilbaste	Vilbaste, TN 2, 675 (5)	Võro	Räpina	Aune Vitsut	middle	1930
Vilbaste	Vilbaste, TN 7, 173 (33) < Setumaa, Mäe v., Rõsna k. - J. Haring end. Hanson < F. Laanetu, Värska algkooli VI klassi õpilane (1930) Sisestas Tiina Tamme 2009, kontrollis Raivo Kalle 2009, redigeeris Tuul Sarv 2009		Kalkanajuured - pannakse viina sisse ja tarvitatakse kõhuvalu vastu.	Kalkanajuured	Potentilla erecta (L.) Raeusch.	Potentilla erecta	Potentilla erecta	Rosaceae	Digestive	Digestive	stomachache	Kõhuvalu	Vilbaste	Vilbaste, TN 7, 173 (33)	Seto	Setomaa	J. Haring end. Hanson	middle	1930
Vilbaste	Vilbaste, TN 7, 174 (3) < Setumaa, Satserinna v., Sestniki k. - J. Haring end. Hanson < Nikolai Puusaar, Värska algkooli VI klassi õpilane (1930) Sisestas Tiina Tamme 2009, kontrollis Raivo Kalle 2009, redigeeris Tuul Sarv 2009		Kalkanajuured - leotatakse viina sees ja tarvitatakse kõhuvalu vastu.	Kalkanajuured	Potentilla erecta (L.) Raeusch.	Potentilla erecta	Potentilla erecta	Rosaceae	Digestive	Digestive	stomachache	Kõhuvalu	Vilbaste	Vilbaste, TN 7, 174 (3)	Seto	Setomaa	J. Haring end. Hanson	middle	1930
Vilbaste	Vilbaste, TN 7, 177 (3) < Setumaa, Satserinna v., Sesniki k. - J. Haring end. Hanson < Kavril Üsäne, Värska algkooli V klassi õpilane (1930) Sisestas Tiina Tamme 2009, kontrollis Raivo Kalle 2009, redigeeris Tuul Sarv 2009		Kalkanajuured - segatakse viina sisse ja tarvitatakse kõhuvalu vastu.	Kalkanajuured	Potentilla erecta (L.) Raeusch.	Potentilla erecta	Potentilla erecta	Rosaceae	Digestive	Digestive	stomachache	Kõhuvalu	Vilbaste	Vilbaste, TN 7, 177 (3)	Seto	Setomaa	J. Haring end. Hanson	middle	1930
Vilbaste	Vilbaste, TN 7, 233 (12) < Setumaa, Mäsovitsa k. - J. Haring end. Hanson < J. Pille, Värska algkooli IV klassi õpilane (1930) Sisestas Tiina Tamme 2009, kontrollis Raivo Kalle 2009, redigeeris Tuul Sarv 2009		Maramaar juurõd. Keedetakse teed ja juuakse kõhuvalu vastu.	Maramaar	Potentilla erecta (L.) Raeusch.	Potentilla erecta	Potentilla erecta	Rosaceae	Digestive	Digestive	stomachache	Kõhuvalu	Vilbaste	Vilbaste, TN 7, 233 (12)	Seto	Setomaa	J. Haring end. Hanson	middle	1930
Vilbaste	Vilbaste, TN 7, 245 (3) < Setumaa, Värska al. - J. Haring end. Hanson < Leida Kelle, Värska algkooli IV klassi õpilane (1930) Sisestas Tiina Tamme 2009, kontrollis Raivo Kalle 2009, redigeeris Tuul Sarv 2009		Tedremarahaina juurõ. Pandakse juured tee ehk viina sisse ja juuakse kõhuvalu ehk südame pööritamise vastu.	Tedremaran	Potentilla erecta (L.) Raeusch.	Potentilla erecta	Potentilla erecta	Rosaceae	Digestive	Digestive	stomachache	Kõhuvalu	Vilbaste	Vilbaste, TN 7, 245 (3)	Seto	Setomaa	J. Haring end. Hanson	middle	1930
Vilbaste	Vilbaste, TN 7, 249 (3) < Setumaa, Värska al. - J. Haring end. Hanson < Leonid Leopard, Värska algkooli IV klassi õpilane (1930) Sisestas Tiina Tamme 2009, kontrollis Raivo Kalle 2009, redigeeris Tuul Sarv 2009		Maranajuured. Tarvitatakse kõhuvalu puhul.	Maran	Potentilla erecta (L.) Raeusch.	Potentilla erecta	Potentilla erecta	Rosaceae	Digestive	Digestive	stomachache	Kõhuvalu	Vilbaste	Vilbaste, TN 7, 249 (3)	Seto	Setomaa	J. Haring end. Hanson	middle	1930
Vilbaste	Vilbaste, TN 7, 1081 (28) < Setumaa khk., Obinitsa k. - Boris Rea < mitmelt (1934) Sisestas Maire Heimola 2009, kontrollis Renata Sõukand 2009, redigeeris Tuul Sepp 2009	Potentilla L.	Potentilla L. Kalkunajuured. Juuri leotakse viinas ja juuakse, kui kurk haige on.	Kalkunajuur	Potentilla erecta (L.) Raeusch.	Potentilla erecta	Potentilla erecta	Rosaceae	General	General	throat disease	Kurguhaigus	Vilbaste	Vilbaste, TN 7, 1081 (28)	Seto	Setomaa	Boris Rea	middle	1934
Vilbaste	Vilbaste, TN 5, 19 (16) < Räpina khk., Räpina v. - Gustav Vilbaste < A. Havakats, Tartu Poeglastegümnaasiumi õpilane (1934) Sisestas Maire Heimola 2009, kontrollis Raivo Kalle 2009, redigeeris Tuul Sepp 2010	Potentilla silvestris	Potentilla silvestris - viina sisse pannes sisemiste haiguste korral. Ka venituse vastu.		Potentilla erecta (L.) Raeusch.	Potentilla erecta	Potentilla erecta	Rosaceae	Culture bound disease	Culture bound disease	internal disease	Seest haigus	Vilbaste	Vilbaste, TN 5, 19 (16)	Võro	Räpina	Gustav Vilbaste	middle	1934
Vilbaste	Vilbaste, TN 5, 19 (16) < Räpina khk., Räpina v. - Gustav Vilbaste < A. Havakats, Tartu Poeglastegümnaasiumi õpilane (1934) Sisestas Maire Heimola 2009, kontrollis Raivo Kalle 2009, redigeeris Tuul Sepp 2010	Potentilla silvestris	Potentilla silvestris - viina sisse pannes sisemiste haiguste korral. Ka venituse vastu.		Potentilla erecta (L.) Raeusch.	Potentilla erecta	Potentilla erecta	Rosaceae	Culture bound disease	Culture bound disease	venitus	Venitus	Vilbaste	Vilbaste, TN 5, 19 (16)	Võro	Räpina	Gustav Vilbaste	middle	1934
Vilbaste	Vilbaste, TN 7, 228 (12) < Setumaa, Ersava k. - J. Haring end. Hanson < Anna Leping, Värska algkooli õpilane (1930) Sisestas Tiina Tamme 2009, kontrollis Raivo Kalle 2009, redigeeris Tuul Sarv 2009		Vislapuu. Tema marjad kuivatatakse ära ja nendest keedetakse teed ja seda teed tarvitatakse kõhuvalu vastu.	Vislapuu	Prunus cerasus L.	Prunus cerasus	Prunus cerasus	Rosaceae	Digestive	Digestive	stomachache	Kõhuvalu	Vilbaste	Vilbaste, TN 7, 228 (12)	Seto	Setomaa	J. Haring end. Hanson	middle	1930
Vilbaste	Vilbaste, TN 7, 230 (5) < Setumaa, Slobodka k. - J. Haring end. Hanson < Alvine Puiestik, Värska algkooli IV klassi õpilane (1930) Sisestas Tiina Tamme 2009, kontrollis Raivo Kalle 2009, redigeeris Tuul Sarv 2009		Vislapuu. Kirsideõiedest keedetakse teed ja tarvitatakse köha vastu.	Vislapuu	Prunus cerasus L.	Prunus cerasus	Prunus cerasus	Rosaceae	Respiratory	Respiratory	cough	Köha	Vilbaste	Vilbaste, TN 7, 230 (5)	Seto	Setomaa	J. Haring end. Hanson	middle	1930
Vilbaste	Vilbaste, TN 7, 231 (2) < Setumaa, Kremesova k. - J. Haring end. Hanson < J. Paasma, Värska algkooli IV klassi õpilane (1930) Sisestas Tiina Tamme 2009, kontrollis Raivo Kalle 2009, redigeeris Tuul Sarv 2009		Vislapuu häälme. Kirsside õitest tehakse teed ja juuakse, kui köha on.	Kirss Vislapuu	Prunus cerasus L.	Prunus cerasus	Prunus cerasus	Rosaceae	Respiratory	Respiratory	cough	Köha	Vilbaste	Vilbaste, TN 7, 231 (2)	Seto	Setomaa	J. Haring end. Hanson	middle	1930
H	H, R 9, 83/4 (13) < Setumaa < Põlva khk. - Jakob Hurt (1903) Sisestas Eva-Kait Kärblane 2006, kontrollis Eva-Kait Kärblane 2006		Toomemarjo süvväs. Häelmit kuivetas ja pandas viina sisse; om hää rohi süamevalu vasta.	Toome	Prunus padus L.	Prunus padus	Prunus padus	Rosaceae	Cardiovascular	Cardiovascular	heart diseases	Südamehaigused	H	H, R 9, 83/4 (13)	Seto	Setomaa	Jakob Hurt	early	1903
ERA	ERA II 150, 431/2 (28) < Räpina khk., Veriora v. - Daniel Lepson < Mari Ortus, s. 1867 ja Ann Tikker, s. 1859 (1937) Sisestas Eva-Kait Kärblane 2007, kontrollis Eva-Kait Kärblane 2007, redigeeris Luule Krikmann 2007, parandas Eva-Kait Kärblane 2007		Kõht kinni. Keedetas pool peotäit tomingakoort toobi vee sees ja juuas, see teeb kõhu lahti.	Toomingas	Prunus padus L.	Prunus padus	Prunus padus	Rosaceae	Digestive	Digestive	constipation	Kõhukinnisus	ERA	ERA II 150, 431/2 (28)	Võro	Räpina	Daniel Lepson	middle	1937
KKI	KKI 61, 51 (26) < Setumaa, Tepja k. - Eha Viluoja < Aleksandra (Alli) Leppoja, s. 1935 < ema, Matrjona Koplimägi, s. 1898 (1972) Sisestas Salle Kajak 2008, kontrollis Salle Kajak 2008, redigeeris Tuul Sarv 2008		Toomingamarja tee. Toomemarja tii om hää kõhulahtisuse vasta.	Toomingas	Prunus padus L.	Prunus padus	Prunus padus	Rosaceae	Digestive	Digestive	diarrhea	Kõhulahtisus	KKI	KKI 61, 51 (26)	Seto	Setomaa	Eha Viluoja	late	1972
RKM	RKM II 59, 587 (34a)2 < Setumaa, Lõkova k. - Maria Linna (1956) Sisestas Salle Kajak 2007, kontrollis Salle Kajak 2007, redigeeris Tuul Sarv 2008		Toomõmarju ka arvatas kõturohost.	Toome	Prunus padus L.	Prunus padus	Prunus padus	Rosaceae	Digestive	Digestive	stomach disease	Kõhuhaigused	RKM	RKM II 59, 587 (34a)2	Seto	Setomaa	Maria Linna	late	1956
Vilbaste	Vilbaste, TN 7, 161 (Ig) < Räpina khk. - Aune Vitsut < M. Viinapuu, Räpina Gümnaasiumi õpilane (1930) Sisestas Tiina Tamme 2009, kontrollis Raivo Kalle 2009, redigeeris Tuul Sarv 2009		Toomemarju söödi kõhuhaiguse puhul, kas kuivatatult ehk toorelt, ja ka mustikamarjad olid hääd selle vastu.	Toome	Prunus padus L.	Prunus padus	Prunus padus	Rosaceae	Digestive	Digestive	stomach disease	Kõhuhaigused	Vilbaste	Vilbaste, TN 7, 161 (Ig)	Võro	Räpina	Aune Vitsut	middle	1930
Vilbaste	Vilbaste, TN 7, 171 (4) < Setumaa, Mäe v., Rõsna k. - J. Haring end. Hanson < F. Laanetu, Värska algkooli VI klassi õpilane (1930) Sisestas Tiina Tamme 2009, kontrollis Raivo Kalle 2009, redigeeris Tuul Sarv 2009		Toomingamarjad - pannakse viina sisse ja tarvitatakse kõhurohuks.	Toomingas	Prunus padus L.	Prunus padus	Prunus padus	Rosaceae	Digestive	Digestive	stomach disease	Kõhuhaigused	Vilbaste	Vilbaste, TN 7, 171 (4)	Seto	Setomaa	J. Haring end. Hanson	middle	1930
Vilbaste	Vilbaste, TN 7, 201 (6) < Setumaa, Järvesuu v., Tonja k. - J. Haring end. Hanson< Natalja Vabarna, Värska algkooli V klassi õpilane (1930) Sisestas Tiina Tamme 2009, kontrollis Raivo Kalle 2009, redigeeris Tuul Sarv 2009		Toomingamarjad - pannakse viina sisse ja tarvitatakse kõhurohuks.	Toomingas	Prunus padus L.	Prunus padus	Prunus padus	Rosaceae	Digestive	Digestive	stomach disease	Kõhuhaigused	Vilbaste	Vilbaste, TN 7, 201 (6)	Seto	Setomaa	J. Haring end. Hanson	middle	1930
Vilbaste	Vilbaste, TN 7, 202 (5) < Setumaa, Järvesuu v., Slobotka k. - J. Haring end. Hanson< A. Nurmetu, Värska algkooli V klassi õpilane (1930) Sisestas Tiina Tamme 2009, kontrollis Raivo Kalle 2009, redigeeris Tuul Sarv 2009		Toomingamarjad. Kuivatatakse ära, pannakse viina sisse ja tarvitatakse kõhurohuks.	Toomingas	Prunus padus L.	Prunus padus	Prunus padus	Rosaceae	Digestive	Digestive	stomach disease	Kõhuhaigused	Vilbaste	Vilbaste, TN 7, 202 (5)	Seto	Setomaa	J. Haring end. Hanson	middle	1930
Vilbaste	Vilbaste, TN 7, 203 (5) < Setumaa, Järvesuu v., Slobotka k. - J. Haring end. Hanson < Anastasia Hõbejärv, Värska algkooli V klassi õpilane (1929) Sisestas Tiina Tamme 2009, kontrollis Raivo Kalle 2009, redigeeris Tuul Sarv 2009		Toomingamarjad - pannakse viina sisse ja tarvitatakse kõhurohuks.	Toomingas	Prunus padus L.	Prunus padus	Prunus padus	Rosaceae	Digestive	Digestive	stomach disease	Kõhuhaigused	Vilbaste	Vilbaste, TN 7, 203 (5)	Seto	Setomaa	J. Haring end. Hanson	middle	1929
Vilbaste	Vilbaste, TN 7, 206 (7) < Setumaa, Satserinna v., Sestniki k. - J. Haring end. Hanson < Maria Tanila, Värska algkooli V klassi õpilane (1930) Sisestas Tiina Tamme 2009, kontrollis Raivo Kalle 2009, redigeeris Tuul Sarv 2009		Toomingamarjad - pannakse viina sisse ja tarvitatakse kõhurohuks.	Toomingas	Prunus padus L.	Prunus padus	Prunus padus	Rosaceae	Digestive	Digestive	stomach disease	Kõhuhaigused	Vilbaste	Vilbaste, TN 7, 206 (7)	Seto	Setomaa	J. Haring end. Hanson	middle	1930
Vilbaste	Vilbaste, TN 7, 208 (7) < Räpina khk., Kahkva v., Suure-Veerksu k. - J. Haring end. Hanson < Johannes Hammelberg, Värska algkooli VI klassi õpilane (1930) Sisestas Tiina Tamme 2009, kontrollis Raivo Kalle 2009, redigeeris Tuul Sarv 2009		Toomingamarjad - pannakse viina sisse ja tarvitatakse kõhurohuna.	Toomingas	Prunus padus L.	Prunus padus	Prunus padus	Rosaceae	Digestive	Digestive	stomach disease	Kõhuhaigused	Vilbaste	Vilbaste, TN 7, 208 (7)	Võro	Räpina	J. Haring end. Hanson	middle	1930
Vilbaste	Vilbaste, TN 2, 223 (I) < Setumaa, Värska v., Kostkova k. - M. Kaasikmäe < Ivan Ümar, Košelki algkooli VI kl. õpilane (1937) Sisestas Tiina Tamme 2009, kontrollis Raivo Kalle 2009, redigeeris Tuul Sarv 2009		Arstirohuks tarvitatakse Kostkova küla ümbruses allpool nimetatud taimi järgmiselt: Toomingamarjad pannakse viina sisse ja seda juuakse, kui kõht valutab.	Toomingas	Prunus padus L.	Prunus padus	Prunus padus	Rosaceae	Digestive	Digestive	stomachache	Kõhuvalu	Vilbaste	Vilbaste, TN 2, 223 (I)	Seto	Setomaa	M. Kaasikmäe	middle	1937
Vilbaste	Vilbaste, TN 2, 237 (IV) < Setumaa, Värska v., Verhuulitsa k. - M. Kaasikmäe < G. Käola, Košelki algkooli VI kl. õpilane (1937) Sisestas Tiina Tamme 2009, kontrollis Raivo Kalle 2009, redigeeris Tuul Sarv 2009		Toomemarjad leotatakse viina sees ja juuakse kõhuvalu rohuks.	Toome	Prunus padus L.	Prunus padus	Prunus padus	Rosaceae	Digestive	Digestive	stomachache	Kõhuvalu	Vilbaste	Vilbaste, TN 2, 237 (IV)	Seto	Setomaa	M. Kaasikmäe	middle	1937
Vilbaste	Vilbaste, TN 7, 178 (8) < Setumaa, Satserinna v., Sesniki k. - J. Haring end. Hanson < Kavril Üsäne, Värska algkooli V klassi õpilane (1930) Sisestas Tiina Tamme 2009, kontrollis Raivo Kalle 2009, redigeeris Tuul Sarv 2009		Toomemarjad - toomemarjast keedetakse teed ja tarvitatakse kõhu [valu] vastu.	Toome	Prunus padus L.	Prunus padus	Prunus padus	Rosaceae	Digestive	Digestive	stomachache	Kõhuvalu	Vilbaste	Vilbaste, TN 7, 178 (8)	Seto	Setomaa	J. Haring end. Hanson	middle	1930
Vilbaste	Vilbaste, TN 7, 205 (6) < Setumaa, Järvesuu v., Mäsovitsa k. - J. Haring end. Hanson < Georg Vamm, Värska algkooli õpilane (1929) Sisestas Tiina Tamme 2009, kontrollis Raivo Kalle 2009, redigeeris Tuul Sarv 2009		Toomingamarjad. Pannakse viina sisse ja juuakse siis, kui on kange kõhuvalu.	Toomingas	Prunus padus L.	Prunus padus	Prunus padus	Rosaceae	Digestive	Digestive	stomachache	Kõhuvalu	Vilbaste	Vilbaste, TN 7, 205 (6)	Seto	Setomaa	J. Haring end. Hanson	middle	1929
Vilbaste	Vilbaste, TN 2, 223 (III) < Setumaa, Värska v., Kostkova k. - M. Kaasikmäe < Ivan Ümar, Košelki algkooli VI kl. õpilane (1937) Sisestas Tiina Tamme 2009, kontrollis Raivo Kalle 2009, redigeeris Tuul Sarv 2009		Toomingakaabed - kui kurk on väljastpoolt paistetatud, pannakse seda peale.	Toomingas	Prunus padus L.	Prunus padus	Prunus padus	Rosaceae	General	General	throat disease	Kurguhaigus	Vilbaste	Vilbaste, TN 2, 223 (III)	Seto	Setomaa	M. Kaasikmäe	middle	1937
Vilbaste	Vilbaste, TN 2, 229 (2) < Setumaa, Värska v., Määsovitsa k. - M. Kaasikmäe < Ivan Pille, Košelki algkooli V kl. õpilane (1937) Sisestas Tiina Tamme 2009, kontrollis Raivo Kalle 2009, redigeeris Tuul Sarv 2009		Toomekaaped ajada tulel soojaks ja siduda lapiga kaelale.	Toome	Prunus padus L.	Prunus padus	Prunus padus	Rosaceae	General	General	throat disease	Kaelahaigus	Vilbaste	Vilbaste, TN 2, 229 (2)	Seto	Setomaa	M. Kaasikmäe	middle	1937
Vilbaste	Vilbaste, TN 2, 230 (II) < Setumaa, Värska v., Kremesova k. - M. Kaasikmäe < Mihail Ülenurm, Košelki algkooli V kl. õpilane (1937) Sisestas Tiina Tamme 2009, kontrollis Raivo Kalle 2009, redigeeris Tuul Sarv 2009		Toomekaaped segatakse meega, süüakse neid ning see on hää kurguhaiguse vastu.	Toome	Prunus padus L.	Prunus padus	Prunus padus	Rosaceae	General	General	throat disease	Kurguhaigus	Vilbaste	Vilbaste, TN 2, 230 (II)	Seto	Setomaa	M. Kaasikmäe	middle	1937
Vilbaste	Vilbaste, TN 2, 236 (I) < Setumaa, Värska v., Verhuulitsa k. - M. Kaasikmäe < G. Käola, Košelki algkooli VI kl. õpilane (1937) Sisestas Tiina Tamme 2009, kontrollis Raivo Kalle 2009, redigeeris Tuul Sarv 2009		Arstirohuks tarvitatakse Verhuulitsa küla ümbruses allpool nimetatud taimi järgmiselt. Toomekaapet, mis toome koore alt kaabitakse, pannakse sooja kõrvetatud musta kasuka peale ja mähitakse ümber kurgu, kui kurk haige on, ja süüakse kuuma küpsetatud sibulat.	Toome	Prunus padus L.	Prunus padus	Prunus padus	Rosaceae	General	General	throat disease	Kurguhaigus	Vilbaste	Vilbaste, TN 2, 236 (I)	Seto	Setomaa	M. Kaasikmäe	middle	1937
Vilbaste	Vilbaste, TN 2, 240 (6) < Setumaa, Värska v., Värska k. - M. Kaasikmäe < Anna Naabel, Košelki algkooli VI kl. õpilane (1937) Sisestas Tiina Tamme 2009, kontrollis Raivo Kalle 2009, redigeeris Tuul Sarv 2009		Värske toomekoor mässitakse linase riide sisse, köidetakse ümber kaela niinimetatud seatõbe puhul.	Toome	Prunus padus L.	Prunus padus	Prunus padus	Rosaceae	General	General	throat disease	Kaelahaigus	Vilbaste	Vilbaste, TN 2, 240 (6)	Seto	Setomaa	M. Kaasikmäe	middle	1937
Vilbaste	Vilbaste, TN 7, 200 (10) < Setumaa, Järvesuu v., Lõpolja k. - J. Haring end. Hanson< Nikolai Nurmsaar, Värska algkooli VI klassi õpilane (1930) Sisestas Tiina Tamme 2009, kontrollis Raivo Kalle 2009, redigeeris Tuul Sarv 2009		Toomingakoored - segatakse sibulatega segi, taotakse peeneks ja tarvitatakse kurgurohuna.	Toomingas	Prunus padus L.	Prunus padus	Prunus padus	Rosaceae	General	General	throat disease	Kurguhaigus	Vilbaste	Vilbaste, TN 7, 200 (10)	Seto	Setomaa	J. Haring end. Hanson	middle	1930
Vilbaste	Vilbaste, TN 7, 224 (13) < Setumaa, Kremesova k. - J. Haring end. Hanson < M. Ülenurm, Värska algkooli IV klassi õpilane (1930) Sisestas Tiina Tamme 2009, kontrollis Raivo Kalle 2009, redigeeris Tuul Sarv 2009		Toomekoor. Kurguhaiguse vastu on väga hää rohi.	Toome	Prunus padus L.	Prunus padus	Prunus padus	Rosaceae	General	General	throat disease	Kurguhaigus	Vilbaste	Vilbaste, TN 7, 224 (13)	Seto	Setomaa	J. Haring end. Hanson	middle	1930
ERA	ERA II 252, 295 (37) < Setu, Satserinna v., Säpina k. - Enn Sõrmus < Stepanida Ind, s. 1864 (1938/9) Sisestas USN, kontrollis Eva-Kait Kärblane 2007, redigeeris Luule Krikmann 2007, parandas Eva-Kait Kärblane 2007		Päävalu. Tuu jaost õks keedeti palohkna varrõ tsäie ja tette toomõ häelmo tosso (auru). Pante ka maa sibula lehte kõrvo. Ka mitond muudo kaos ar. Ka päävalu haigus.	Toome	Prunus padus L.	Prunus padus	Prunus padus	Rosaceae	Neurological	Neurological	headache	Peavalu	ERA	ERA II 252, 295 (37)	Seto	Setomaa	Enn Sõrmus	middle	1938/9
H	H II 3, 532a < Setumaa < Vastseliina khk. - Hindrik Prants (1889) Sisestas Salle Kajak 2006, kontrollis Salle Kajak 2006		Päävalu vasta võetas, miä tuu toomõl alõmõnõ kuur um peenikene, ohkõnõ, tuu hõõrutas är, pandas räti pääle, köüdetäs otsaette kinni, tuu küll kisk kubla üles, a päävalu ka jääs maaha.	Toomingas	Prunus padus L.	Prunus padus	Prunus padus	Rosaceae	Neurological	Neurological	headache	Peavalu	H	H II 3, 532a	Seto	Setomaa	Hindrik Prants	early	1889
Vilbaste	Vilbaste, TN 2, 228 (V) < Setumaa, Värska v., Vellna k. - M. Kaasikmäe < Paul Sarja, Košelki algkooli VI kl. õpilane (1937) Sisestas Tiina Tamme 2009, kontrollis Raivo Kalle 2009, redigeeris Tuul Sarv 2009		Toomingaõisi kõrbetakse tule pääl ja nuusutatakse peavalu vastu.	Toomingas	Prunus padus L.	Prunus padus	Prunus padus	Rosaceae	Neurological	Neurological	headache	Peavalu	Vilbaste	Vilbaste, TN 2, 228 (V)	Seto	Setomaa	M. Kaasikmäe	middle	1937
Vilbaste	Vilbaste, TN 7, 243 (3) < Setumaa, Slobodka k. - J. Haring end. Hanson < Anastasia Tõllimägi, Värska algkooli IV klassi õpilane (1930) Sisestas Tiina Tamme 2009, kontrollis Raivo Kalle 2009, redigeeris Tuul Sarv 2009		Toomõpuu. Keedetakse koored ummuses ära ja juuakse köha ajal.	Toome	Prunus padus L.	Prunus padus	Prunus padus	Rosaceae	Respiratory	Respiratory	cough	Köha	Vilbaste	Vilbaste, TN 7, 243 (3)	Seto	Setomaa	J. Haring end. Hanson	middle	1930
Vilbaste	Vilbaste, TN 7, 239 (6) < Setumaa, Masovitsa k. - J. Haring end. Hanson < Praskovija Oraste, Värska algkooli IV klassi õpilane (1930) Sisestas Tiina Tamme 2009, kontrollis Raivo Kalle 2009, redigeeris Tuul Sarv 2009		Toomekoored. Tarvitame siis, kui kurk haige on, siis pantakse peale.	Toome	Prunus padus L.	Prunus padus	Prunus padus	Rosaceae	Respiratory	Respiratory	sore throat	Kurguvalu	Vilbaste	Vilbaste, TN 7, 239 (6)	Seto	Setomaa	J. Haring end. Hanson	middle	1930
Vilbaste	Vilbaste, TN 7, 242 (6) < Setumaa, Kostkova k. - J. Haring end. Hanson < Vassili Lall, Värska algkooli IV klassi õpilane (1930) Sisestas Tiina Tamme 2009, kontrollis Raivo Kalle 2009, redigeeris Tuul Sarv 2009		Toomõkuur. Pädas paistusõle havutõt toomõkuurt pääle.	Toome	Prunus padus L.	Prunus padus	Prunus padus	Rosaceae	Skin	Skin	boil	Paise	Vilbaste	Vilbaste, TN 7, 242 (6)	Seto	Setomaa	J. Haring end. Hanson	middle	1930
Vilbaste	Vilbaste, TN 2, 233 (II) < Setumaa, Värska v. - M. Kaasikmäe < Feodor Mäeots, Košelki algkooli V kl. õpilane (1937) Sisestas Tiina Tamme 2009, kontrollis Raivo Kalle 2009, redigeeris Tuul Sarv 2009		Toomekaapest valmistatakse rohtu. Kaabitakse toome pealt, siis pannakse rätiku sisse ja pannakse haige koha peale.	Toome	Prunus padus L.	Prunus padus	Prunus padus	Rosaceae	Skin	Skin	local pain	Haigus määratlemata	Vilbaste	Vilbaste, TN 2, 233 (II)	Seto	Setomaa	M. Kaasikmäe	middle	1937
KKI	KKI 61, 51 (25) < Setumaa, Tepja k. - Eha Viluoja < Aleksandra (Alli) Leppoja, s. 1935 < ema, Matrjona Koplimägi, s. 1898 (1972) Sisestas Salle Kajak 2008, kontrollis Salle Kajak 2008, redigeeris Tuul Sarv 2008		Toomingahautis. Toomeossest küll - päält tuu pruun kuur võetas ärä ja tuust rohelisest tettäs hauvotist ja keetas rohto. Hauvotis võtt valu är ja paistetust ravis, roht kasvatas haava kinni.	Toomingas	Prunus padus L.	Prunus padus	Prunus padus	Rosaceae	Skin	Skin	wound	Haav Paistetus Valu	KKI	KKI 61, 51 (25)	Seto	Setomaa	Eha Viluoja	late	1972
Vilbaste	Vilbaste, TN 7, 244 (9) < Setumaa, Slobodka k. - J. Haring end. Hanson < Anastasia Tõllimägi, Värska algkooli IV klassi õpilane (1930) Sisestas Tiina Tamme 2009, kontrollis Raivo Kalle 2009, redigeeris Tuul Sarv 2009		Pruus. Kruusakoored keedetakse ära ja on hea külmamisetõbe ajal, juuakse kooreteed.	Pruusa	Pyrus communis L.	OTHER	Pyrus communis	Rosaceae	Culture bound disease	Culture bound disease	halltõbi	Halltõbi	Vilbaste	Vilbaste, TN 7, 244 (9)	Seto	Setomaa	J. Haring end. Hanson	middle	1930
Vilbaste	Vilbaste, TN 7, 1023 (29) < Vastseliina khk., Misso v. - Kotlep Pärg < Kalju Taro, Pugola 6. kl. algkooli V kl. õpilane (1937) Sisestas Alice Peetsu 2009, kontrollis Renata Sõukand 2009, redigeeris Tuul Sepp 2009		Tamm - tee verevaesuse korral.	Tamm	Quercus robur L.	Quercus robur	Quercus robur	Fagaceae	OTHER	Blood	poor blood	Verevaesus	Vilbaste	Vilbaste, TN 7, 1023 (29)	Võro	Vastseliina	Kotlep Pärg	middle	1937
H	H II 60, 715/6 < Vastseliina khk. < Setumaa - Jaan Sandra (1897) Sisestas USN		Nüüd käänäme juttu taimõdõ pääle. Kogoni pühäs puus arvasõ naa tammõ, mis nii mitmõlõ hädäle, uma koorõ, kui sisuga. Tammõ nuor-puu om lastõ arstmisele, üts tarvitatav ja tervüse-andja puu. Vana-tamm om uma koorõ poolõst, suur sisemädse valu vahändäjä, kui timä kuort keedetäs, tuod liemi juvvas. Timä kuor, nii sama kuivalt juvveh ja süvveh, om suur abi, hamba valu v[...]	Tamm	Quercus robur L.	Quercus robur	Quercus robur	Fagaceae	Culture bound disease	Culture bound disease	internal disease	Seest haigus	H	H II 60, 715/6	Võro	Vastseliina	Jaan Sandra	early	1897
H	H I 10, 694 (3) < Setumaa, Pankjavitsa, Tserepi - Friedrich Treijal (Treial) (1896) Sisestas Renata Sõukand 2004, kontrollis Salle Kajak 2006		Kui väikesel latsel vaivajatõbi om, sis mintas temäga mõtsa noore tamme puhmu mano, ja lahostas üts tammekene keskelt lahki, ja kõndas sis latsega kolm kõrd ümbre puhmu, ja sis tõmmatas lats kolm kõrd lahki lahustust tammest läbi. Ja viimatse tõmbamise aigu jättedas latse hame tamme vahele, kelleka ka tõbi sinnä jääp.	Tamm	Quercus robur L.	Quercus robur	Quercus robur	Fagaceae	Culture bound disease	Culture bound disease	nightmare (vaevaja)	Vaevaja	H	H I 10, 694 (3)	Seto	Setomaa	Friedrich Treijal (Treial)	early	1896
RKM	RKM II 59, 586 (30) < Setumaa, Lõkova k. - Maria Linna (1956) Sisestas Salle Kajak 2007, kontrollis Salle Kajak 2007, redigeeris Tuul Sarv 2008		Kõtutõbi om ka inemisõl väegä mitund muudu. Kui kõdust olti vallalõ, siis süüdi keedüt munna. Siis süüdi viil kuumast aetud mett. Keedeti tammõkuuri ja juudi tuud vett. Ostõti liikvat ka kõturohost. Ja söögisooda avitas ka kõttu paranda. Mõnõ löüse, õt piprõga viin om ka hüä kõturuuh. Söögipipõrd ka pejetas kõturohost.	Tamm	Quercus robur L.	Quercus robur	Quercus robur	Fagaceae	Digestive	Digestive	diarrhea	Kõhutõbi	RKM	RKM II 59, 586 (30)	Seto	Setomaa	Maria Linna	late	1956
ERA	ERA II 150, 432 (31) < Räpina khk., Veriora v. - Daniel Lepson < Mari Ortus, s. 1867 ja Ann Tikker, s. 1859 (1937) Sisestas Eva-Kait Kärblane 2007, kontrollis Eva-Kait Kärblane 2007, redigeeris Luule Krikmann 2007, parandas Eva-Kait Kärblane 2007		Kurgukõrvetus ehk palotus. Ilmub nii kui palotav tükk kurku. Kui kõrvetus ehk palotus ilmub, siis võetakse tooreid tammetõrusid hästi peeneks tehtult sisse.	Tamm	Quercus robur L.	Quercus robur	Quercus robur	Fagaceae	Digestive	Digestive	heartburn	Kõrvetised	ERA	ERA II 150, 432 (31)	Võro	Räpina	Daniel Lepson	middle	1937
Vilbaste	Vilbaste, TN 2, 674 (1) < Räpina khk. - Aune Vitsut < Tootsman, Räpina Gümnaasiumi II kl. õpilane (1930) Sisestas Urmas Poska 2009, kontrollis Raivo Kalle 2009, redigeeris Tuul Sarv 2009		Taimede tarvitamine vanal ajal. Vanal ajal tarvitati taimi kõiksugu tarbeasjadeks ja rohtudeks. Tammekoore teed tarvitati ja tarvitatakse ka praegust suupalaviku arstimiseks.	Tamm	Quercus robur L.	Quercus robur	Quercus robur	Fagaceae	Digestive	Digestive	mouth diseases	Suuhaigused	Vilbaste	Vilbaste, TN 2, 674 (1)	Võro	Räpina	Aune Vitsut	middle	1930
H	H II 60, 715/6 < Vastseliina khk. < Setumaa - Jaan Sandra (1897) Sisestas USN		Nüüd käänäme juttu taimõdõ pääle. Kogoni pühäs puus arvasõ naa tammõ, mis nii mitmõlõ hädäle, uma koorõ, kui sisuga. Tammõ nuor-puu om lastõ arstmisele, üts tarvitatav ja tervüse-andja puu. Vana-tamm om uma koorõ poolõst, suur sisemädse valu vahändäjä, kui timä kuort keedetäs, tuod liemi juvvas. Timä kuor, nii sama kuivalt juvveh ja süvveh, om suur abi, hamba valu v[...]	Tamm	Quercus robur L.	Quercus robur	Quercus robur	Fagaceae	Digestive	Digestive	toothache	Hambavalu	H	H II 60, 715/6	Võro	Vastseliina	Jaan Sandra	early	1897
H	H II 60, 715/6 < Vastseliina khk. < Setumaa - Jaan Sandra (1897) Sisestas USN		Nüüd käänäme juttu taimõdõ pääle. Kogoni pühäs puus arvasõ naa tammõ, mis nii mitmõlõ hädäle, uma koorõ, kui sisuga. Tammõ nuor-puu om lastõ arstmisele, üts tarvitatav ja tervüse-andja puu. Vana-tamm om uma koorõ poolõst, suur sisemädse valu vahändäjä, kui timä kuort keedetäs, tuod liemi juvvas. Timä kuor, nii sama kuivalt juvveh ja süvveh, om suur abi, hamba valu v[...]	Tamm	Quercus robur L.	Quercus robur	Quercus robur	Fagaceae	General	General	against several diseases	Mitme haiguse vastu	H	H II 60, 715/6	Võro	Vastseliina	Jaan Sandra	early	1897
Vilbaste	Vilbaste, TN 7, 163 (IIe) < Räpina khk. - Aune Vitsut < M. Viinapuu, Räpina Gümnaasiumi õpilane (1930) Sisestas Tiina Tamme 2009, kontrollis Raivo Kalle 2009, redigeeris Tuul Sarv 2009		Tamme- ja pajukoorte leotist kurgu kuristamiseks, naha desinfitseerijana ja vere kinnipanijana.	Tamm	Quercus robur L.	Quercus robur	Quercus robur	Fagaceae	General	General	throat disease	Kurguhaigus	Vilbaste	Vilbaste, TN 7, 163 (IIe)	Võro	Räpina	Aune Vitsut	middle	1930
Vilbaste	Vilbaste, TN 7, 161 (If) < Räpina khk. - Aune Vitsut < M. Viinapuu, Räpina Gümnaasiumi õpilane (1930) Sisestas Tiina Tamme 2009, kontrollis Raivo Kalle 2009, redigeeris Tuul Sarv 2009		Ka tammekoore teed joodi läkastava köha ära arstimiseks.	Tamm	Quercus robur L.	Quercus robur	Quercus robur	Fagaceae	General	General	wooping cough	Läkaköha	Vilbaste	Vilbaste, TN 7, 161 (If)	Võro	Räpina	Aune Vitsut	middle	1930
Vilbaste	Vilbaste, TN 2, 693 (10) < Räpina khk. - Aune Vitsut < M. Kiudorof, Räpina Gümnaasium õpilane (1930) Sisestas Urmas Poska 2009, kontrollis Raivo Kalle 2009, redigeeris Tuul Sarv 2009		Tamme- ja pajukoor on kibeda maiguga. Tema leotist on soovitav tarvitata kuristamis-, suupesemis- ja kümblusvees kui vere kinnipanijat, naha ja haava desinfitseerijat.	Tamm	Quercus robur L.	Quercus robur	Quercus robur	Fagaceae	Skin	Skin	bleeding	Haav Verejooks	Vilbaste	Vilbaste, TN 2, 693 (10)	Võro	Räpina	Aune Vitsut	middle	1930
Vilbaste	Vilbaste, TN 7, 163 (IIe) < Räpina khk. - Aune Vitsut < M. Viinapuu, Räpina Gümnaasiumi õpilane (1930) Sisestas Tiina Tamme 2009, kontrollis Raivo Kalle 2009, redigeeris Tuul Sarv 2009		Tamme- ja pajukoorte leotist kurgu kuristamiseks, naha desinfitseerijana ja vere kinnipanijana.	Tamm	Quercus robur L.	Quercus robur	Quercus robur	Fagaceae	Skin	Skin	bleeding	Verejooks	Vilbaste	Vilbaste, TN 7, 163 (IIe)	Võro	Räpina	Aune Vitsut	middle	1930
Vilbaste	Vilbaste, TN 2, 221 (3) < Setumaa, Värska v., Slobotka k. - M. Kaasikmäe < Nikolai Paloveer, Košelki algkooli VI kl. õpilane (1937) Sisestas Tiina Tamme 2009, kontrollis Raivo Kalle 2009, redigeeris Tuul Sarv 2009		Tammekoored keedetakse kinnise kaane all. Tarvilik põletatud haavale.	Tamm	Quercus robur L.	Quercus robur	Quercus robur	Fagaceae	Skin	Skin	burned wound	Põletushaav	Vilbaste	Vilbaste, TN 2, 221 (3)	Seto	Setomaa	M. Kaasikmäe	middle	1937
Vilbaste	Vilbaste, TN 7, 163 (IIe) < Räpina khk. - Aune Vitsut < M. Viinapuu, Räpina Gümnaasiumi õpilane (1930) Sisestas Tiina Tamme 2009, kontrollis Raivo Kalle 2009, redigeeris Tuul Sarv 2009		Tamme- ja pajukoorte leotist kurgu kuristamiseks, naha desinfitseerijana ja vere kinnipanijana.	Tamm	Quercus robur L.	Quercus robur	Quercus robur	Fagaceae	Skin	Skin	skin desinfection	naha desinfitseerimine	Vilbaste	Vilbaste, TN 7, 163 (IIe)	Võro	Räpina	Aune Vitsut	middle	1930
Vilbaste	Vilbaste, TN 2, 698 (12) < Räpina khk. - Aune Vitsut < H. Kiudosi, Räpina Gümnaasium õpilane (1930) Sisestas Urmas Poska 2009, kontrollis Raivo Kalle 2009, redigeeris Tuul Sarv 2009		Tamme- ja pajukoore leotist haava ja naha desinfitseerimiseks.	Tamm	Quercus robur L.	Quercus robur	Quercus robur	Fagaceae	Skin	Skin	wound	Haav	Vilbaste	Vilbaste, TN 2, 698 (12)	Võro	Räpina	Aune Vitsut	middle	1930
Vilbaste	Vilbaste, TN 2, 236 (III) < Setumaa, Värska v., Verhuulitsa k. - M. Kaasikmäe < G. Käola, Košelki algkooli VI kl. õpilane (1937) Sisestas Tiina Tamme 2009, kontrollis Raivo Kalle 2009, redigeeris Tuul Sarv 2009		Soo „kanarik“ on hambavalu vastu arstirohuks. Ta keedetakse kinnise kaane all hästi ära ja siis visatakse üks kuumaks aetud hobuseraud ja kivi sisse ja peetakse hammast siis selle auru kohal.	Sookanarik	Rhododendron tomentosum	Rhododendron tomentosum Harmaja	Rhododendron tomentosum Harmaja	Ericaceae	Digestive	Digestive	toothache	Hambavalu	Vilbaste	Vilbaste, TN 2, 236 (III)	Seto	Setomaa	M. Kaasikmäe	middle	1937
Vilbaste	Vilbaste, TN 7, 1081 (19) < Setumaa khk., Obinitsa k. - Boris Rea < mitmelt (1934) Sisestas Maire Heimola 2009, kontrollis Renata Sõukand 2009, redigeeris Tuul Sepp 2009	Ledum palustre L.	Ledum palustre L. Sookanarik. Okstest keedetakse teed ja juuakse, kui kael haige on. Saadakse helerohelist värvi.	Sookanarik	Rhododendron tomentosum	Rhododendron tomentosum Harmaja	Rhododendron tomentosum Harmaja	Ericaceae	General	General	throat disease	Kaelahaigus	Vilbaste	Vilbaste, TN 7, 1081 (19)	Seto	Setomaa	Boris Rea	middle	1934
ERA	ERA II 174, 21/2 (6) < Setu, Järvesuu v., Jatsmani k., Halliku t. - Mihkel Reinola < Maria Reinola, u. 70 a. (1937) Sisestas Eva-Kait Kärblane 2007, kontrollis Eva-Kait Kärblane 2007, redigeeris Luule Krikmann 2007, parandas Eva-Kait Kärblane 2007		Tiiskushaigõlõ andas umma kust juvvah, piiritusõ seeh olnu hussi liimt, havutõt pedäjakasva, mäihhä ja piiretust kus om olnuh kusikuklaisi. Veel tetas ka niimuudu, õt miiga seest võiet pudelihe meelütädäs kusikuklasõh. Nimäh jääväh sinna kinni. Sis pandas pudelilõ kork pääle ja pandas leeväküdsämise aigu leevä sisse hauduma. Tuud andas juvvah. Ka tsihki lehti ja palotakji[...]	Tsihk	Rhododendron tomentosum	Rhododendron tomentosum Harmaja	Rhododendron tomentosum Harmaja	Ericaceae	General	General	tuberculosis	Tiisikus	ERA	ERA II 174, 21/2 (6)	Seto	Setomaa	Mihkel Reinola	middle	1937
Vilbaste	Vilbaste, TN 7, 228 (8) < Setumaa, Ersava k. - J. Haring end. Hanson < Anna Leping, Värska algkooli õpilane (1930) Sisestas Tiina Tamme 2009, kontrollis Raivo Kalle 2009, redigeeris Tuul Sarv 2009		Suu kanarik. Tema latvadest keedetakse teed tiisikuse vastu.	Suu kanarik	Rhododendron tomentosum	Rhododendron tomentosum Harmaja	Rhododendron tomentosum Harmaja	Ericaceae	General	General	tuberculosis	Tiisikus	Vilbaste	Vilbaste, TN 7, 228 (8)	Seto	Setomaa	J. Haring end. Hanson	middle	1930
Vilbaste	Vilbaste, TN 7, 175 (14) < Setumaa, Satserinna v., Sestniki k. - J. Haring end. Hanson < Nikolai Puusaar, Värska algkooli VI klassi õpilane (1930) Sisestas Tiina Tamme 2009, kontrollis Raivo Kalle 2009, redigeeris Tuul Sarv 2009		Rukioras, sookanarbik, tõrvaleem - keedetakse ja tarvitatakse jooksvahaigetele. Antakse juua.	Sookanarbik	Rhododendron tomentosum	Rhododendron tomentosum Harmaja	Rhododendron tomentosum Harmaja	Ericaceae	Musculoskeletal	Musculoskeletal	jooksva	Jooksva	Vilbaste	Vilbaste, TN 7, 175 (14)	Seto	Setomaa	J. Haring end. Hanson	middle	1930
Vilbaste	Vilbaste, TN 7, 203 (14) < Setumaa, Järvesuu v., Slobotka k. - J. Haring end. Hanson < Anastasia Hõbejärv, Värska algkooli V klassi õpilane (1929) Sisestas Tiina Tamme 2009, kontrollis Raivo Kalle 2009, redigeeris Tuul Sarv 2009		Soo-kanarpiku tarvitatakse jooksvaile haigeile rohuks.	Sookanarbik	Rhododendron tomentosum	Rhododendron tomentosum Harmaja	Rhododendron tomentosum Harmaja	Ericaceae	Musculoskeletal	Musculoskeletal	jooksva	Jooksva	Vilbaste	Vilbaste, TN 7, 203 (14)	Seto	Setomaa	J. Haring end. Hanson	middle	1929
ERA	ERA II 174, 21/2 (6) < Setu, Järvesuu v., Jatsmani k., Halliku t. - Mihkel Reinola < Maria Reinola, u. 70 a. (1937) Sisestas Eva-Kait Kärblane 2007, kontrollis Eva-Kait Kärblane 2007, redigeeris Luule Krikmann 2007, parandas Eva-Kait Kärblane 2007		Tiiskushaigõlõ andas umma kust juvvah, piiritusõ seeh olnu hussi liimt, havutõt pedäjakasva, mäihhä ja piiretust kus om olnuh kusikuklaisi. Veel tetas ka niimuudu, õt miiga seest võiet pudelihe meelütädäs kusikuklasõh. Nimäh jääväh sinna kinni. Sis pandas pudelilõ kork pääle ja pandas leeväküdsämise aigu leevä sisse hauduma. Tuud andas juvvah. Ka tsihki lehti ja palotakji[...]	Tsihk	Rhododendron tomentosum	Rhododendron tomentosum Harmaja	Rhododendron tomentosum Harmaja	Ericaceae	Respiratory	Respiratory	cough	Köha	ERA	ERA II 174, 21/2 (6)	Seto	Setomaa	Mihkel Reinola	middle	1937
Vilbaste	Vilbaste, TN 7, 242 (4) < Setumaa, Kostkova k. - J. Haring end. Hanson < Vassili Lall, Värska algkooli IV klassi õpilane (1930) Sisestas Tiina Tamme 2009, kontrollis Raivo Kalle 2009, redigeeris Tuul Sarv 2009		Suukanarik. Havutatas ja pandas umbõlõ haigõlõ pääle.	Suukanarik	Rhododendron tomentosum	Rhododendron tomentosum Harmaja	Rhododendron tomentosum Harmaja	Ericaceae	Skin	Skin	abscess	Umbes	Vilbaste	Vilbaste, TN 7, 242 (4)	Seto	Setomaa	J. Haring end. Hanson	middle	1930
RKM	RKM I 3, 482/3 (29) < Räpina khk., Linte k. - Jaan Tolmusk < Jaan Tolmusk oma mälestuste järgi (1960) Sisestas Salle Kajak 2009, redigeeris Tuul Sepp 2010		Jätkusside arstimine. Tehakse 3-4 keresekivi ahjus palavaks, pannakse pangi vette ja kaetakse pealt riidega. Selle alla paneb külaarst haige käe, kus haige kohalt kaetud sookaelte, tubakalehtede ja õhukeselt magerasvaga. Aga kahelt poolt haiget kohta mässitakse käsi paksult riidega. Nii kaua, kui ussid on luu jätku sees, haige koht palavat auru ei karda. Arstimine kestab kaks-kolm tundi, va[...]	Sookael	Rhododendron tomentosum Harmaja	Rhododendron tomentosum	Rhododendron tomentosum	Ericaceae	Digestive	Digestive	tapeworm	Paeluss	RKM	RKM I 3, 482/3 (29)	Võro	Räpina	Jaan Tolmusk	late	1960
Vilbaste	Vilbaste, TN 9, 197e < Räpina khk. - Hindrik Heering, s. 1885 (1965) Sisestas Raivo Kalle 2012		Suuvitsto - soovitstu (madal põõsas varsokstega mille otsas tihe valge õis. Õitseb sinika marjade valmimise ajal. õis ja ka varred vänge uimastava lõhnaga ja nagu sugu mürgised kuivatatud õite teed tarvitati kopsu haiguse vastu)	Soovitsked	Rhododendron tomentosum Harmaja	Rhododendron tomentosum	Rhododendron tomentosum	Ericaceae	General	General	lung disease	Kopsuhaigused	Vilbaste	Vilbaste, TN 9, 197e	Võro	Räpina	Hindrik Heering, s. 1885	late	1965
ERA	ERA II 150, 435 (54) < Räpina khk., Veriora v. - Daniel Lepson < Mari Ortus, s. 1867 ja Ann Tikker, s. 1859 (1937) Sisestas Eva-Kait Kärblane 2007, kontrollis Eva-Kait Kärblane 2007, redigeeris Luule Krikmann 2007, parandas Eva-Kait Kärblane 2007	Ledum palustre L.	[Tiisikus] Sootsähkna ehk sookaela (Ledum palustre L.) õite teed.	Sookael Sootsähknad	Rhododendron tomentosum Harmaja	Rhododendron tomentosum	Rhododendron tomentosum	Ericaceae	General	General	tuberculosis	Tiisikus	ERA	ERA II 150, 435 (54)	Võro	Räpina	Daniel Lepson	middle	1937
[truncated: 287 more rows]
